# Supplementary material for: Data on motivations of food choices obtained by two techniques: Online survey and in-depth one-on-one interview
Source: Data Brief. 2018 Oct 28;21:1370–4. doi: 10.1016/j.dib.2018.10.108 (PMC6234268; doi:10.1016/j.dib.2018.10.108)
Supplement: Supplementary file 2 — Supplementary material. [file mmc2.xlsx]

## Sheet: Food choice map data
Eating occasion	Food item	Food Group	Liking	Need and hunger	Health	Convenience	Habits	Pleasure	Traditional eating	Natural	Sociability	Price	Visual appeal	Weight control	Affect regulation	Social Norms	Social Image	Choice limitation	Variety seeking
Afternoon Snack	Beer	Alcohol	0	0	0	0	0	0	0	0	1	0	0	0	0	0	0	0	0
Afternoon Snack	Wine	Alcohol	0	0	0	0	0	0	1	0	0	0	0	0	0	0	0	0	0
Afternoon Snack	Baklava	Baked	1	0	0	0	0	1	0	0	0	0	0	0	0	0	0	0	0
Afternoon Snack	Brownies	Baked	1	0	0	1	0	0	0	0	0	0	0	0	0	0	0	0	0
Afternoon Snack	Brownies	Baked	1	0	1	0	0	0	0	0	0	0	0	0	0	0	0	0	0
Afternoon Snack	Brownies	Baked	0	0	0	0	0	0	0	0	0	0	0	0	0	1	0	0	0
Afternoon Snack	Brownies	Baked	0	0	0	0	0	0	0	0	0	0	0	0	0	1	0	0	0
Afternoon Snack	Brownies	Baked	1	0	0	1	0	0	0	0	0	0	0	0	0	0	0	0	0
Afternoon Snack	Brownies	Baked	0	0	0	1	0	0	0	0	0	0	0	0	0	0	0	0	0
Afternoon Snack	Cheese & Crackers	Baked	0	1	0	0	0	0	0	0	0	0	0	0	0	0	0	0	0
Afternoon Snack	Cheezits	Baked	0	1	0	0	0	1	0	0	0	0	0	0	0	0	0	0	0
Afternoon Snack	Cheezits	Baked	1	1	0	1	0	0	0	0	0	0	0	0	0	0	0	0	0
Afternoon Snack	Cheezits	Baked	0	0	0	0	1	0	1	0	0	0	0	0	0	0	0	0	0
Afternoon Snack	Cookie	Baked	1	1	0	0	0	0	0	0	0	0	0	0	0	0	0	0	0
Afternoon Snack	Cookies	Baked	0	1	0	0	0	0	0	0	0	0	0	0	0	0	0	0	0
Afternoon Snack	Cookies	Baked	1	0	0	0	0	1	0	0	0	0	0	0	0	0	0	0	0
Afternoon Snack	Cookies	Baked	1	0	0	1	0	0	0	0	0	0	0	0	0	0	0	0	0
Afternoon Snack	Cookies	Baked	0	0	0	1	0	0	0	0	0	0	0	0	0	0	0	0	0
Afternoon Snack	Cookies	Baked	1	0	0	0	0	0	1	0	0	0	0	0	0	0	0	0	0
Afternoon Snack	Cookies	Baked	1	0	0	1	0	0	0	0	0	0	0	0	0	0	0	0	0
Afternoon Snack	Cookies	Baked	1	0	0	1	0	0	0	0	0	0	0	0	0	0	0	0	0
Afternoon Snack	Cookies	Baked	0	1	0	0	0	0	0	0	0	0	0	0	0	0	0	0	0
Afternoon Snack	Cookies	Baked	0	0	0	0	0	0	0	0	0	0	0	0	0	1	0	0	0
Afternoon Snack	Crackers	Baked	1	0	0	1	0	0	0	0	0	0	0	0	0	0	0	0	0
Afternoon Snack	Crackers	Baked	0	1	0	1	0	0	0	0	0	0	0	0	0	0	0	0	0
Afternoon Snack	Crackers	Baked	0	0	0	0	0	0	0	0	0	0	0	0	1	0	0	0	0
Afternoon Snack	Crackers	Baked	1	0	0	0	0	0	0	0	0	0	0	0	0	0	0	0	0
Afternoon Snack	Crackers	Baked	0	1	0	0	0	0	0	0	0	1	0	0	0	0	0	0	0
Afternoon Snack	Crackers	Baked	0	1	0	1	0	0	0	0	0	0	0	0	0	0	0	0	0
Afternoon Snack	Crackers	Baked	0	1	0	0	0	0	0	0	0	0	0	0	0	0	0	0	0
Afternoon Snack	Crackers	Baked	0	0	0	0	0	0	0	0	0	0	0	0	0	0	0	0	1
Afternoon Snack	Donuts	Baked	0	0	0	1	0	0	0	0	0	0	0	0	0	0	0	0	0
Afternoon Snack	pastry	Baked	0	0	0	1	0	0	0	0	0	0	0	0	0	0	0	0	0
Afternoon Snack	Lemonade	BevOther	0	1	0	0	0	0	0	0	0	0	0	0	0	0	0	0	0
Afternoon Snack	Caffeine	Coffee	0	1	0	0	0	0	0	0	0	0	0	0	0	0	0	0	0
Afternoon Snack	Coffee	Coffee	0	1	0	0	0	0	0	0	0	0	0	0	0	0	0	0	0
Afternoon Snack	Coffee	Coffee	0	1	0	0	0	0	0	0	0	0	0	0	0	0	0	0	0
Afternoon Snack	Coffee	Coffee	0	1	0	0	0	0	0	0	1	0	0	0	0	0	0	0	0
Afternoon Snack	Coffee	Coffee	0	1	0	0	0	0	0	0	0	0	0	0	0	0	0	0	0
Afternoon Snack	Iced Coffee	Coffee	1	1	0	1	0	0	0	0	0	0	0	0	0	0	0	0	0
Afternoon Snack	Cheese	DairyEgg	1	0	0	0	0	0	0	0	0	0	0	0	0	0	0	0	0
Afternoon Snack	cheese	DairyEgg	0	0	0	1	0	0	0	0	0	0	0	0	0	0	0	0	0
Afternoon Snack	Cheese	DairyEgg	0	0	0	0	0	0	0	0	0	0	0	0	0	0	0	0	1
Afternoon Snack	Cheese Sticks	DairyEgg	0	0	0	0	0	0	0	0	0	0	0	1	0	0	0	0	0
Afternoon Snack	Cottage Cheese	DairyEgg	0	1	1	0	1	0	0	0	0	0	0	0	0	0	0	0	0
Afternoon Snack	Mayo	DairyEgg	1	0	0	0	0	0	0	0	0	0	0	0	0	0	0	0	0
Afternoon Snack	Milk	DairyEgg	1	0	0	0	0	0	0	0	0	0	0	0	0	0	1	0	0
Afternoon Snack	Milk	DairyEgg	1	0	0	0	0	0	0	0	0	0	0	0	0	0	0	0	0
Afternoon Snack	mozzarella sticks	DairyEgg	0	0	0	1	0	1	1	0	0	0	0	0	0	0	0	0	0
Afternoon Snack	Sunny side-up Eggs	DairyEgg	1	1	0	0	0	0	0	0	0	0	0	0	0	0	0	0	0
Afternoon Snack	Yogurt	DairyEgg	0	1	1	0	0	0	0	0	0	0	0	0	0	0	0	0	0
Afternoon Snack	Yogurt	DairyEgg	0	0	0	0	0	0	0	0	0	0	0	0	0	0	1	0	0
Afternoon Snack	Yogurt + Fruits	DairyEgg	1	0	1	0	0	0	0	0	0	0	0	0	0	0	0	0	0
Afternoon Snack	Cheese Sticks	Fast	1	1	0	1	0	0	0	0	0	0	0	0	0	0	0	0	0
Afternoon Snack	Chicken Nuggets	Fast	1	0	0	1	0	0	0	0	1	0	0	0	0	0	0	0	0
Afternoon Snack	Chips	Fast	0	0	0	1	0	0	0	0	0	0	0	0	0	0	0	0	0
Afternoon Snack	Chips & Salsa	Fast	0	0	0	0	0	0	0	0	0	0	0	0	0	0	0	0	1
Afternoon Snack	Fried Chicken	Fast	1	1	0	1	0	0	0	0	1	0	0	0	0	0	0	0	1
Afternoon Snack	Pizza	Fast	0	0	0	0	0	0	0	0	0	0	0	0	0	1	0	0	0
Afternoon Snack	Apple	Fruits	0	0	0	1	0	0	0	0	0	1	0	0	0	0	0	0	0
Afternoon Snack	Apple	Fruits	0	0	1	0	0	0	0	0	0	1	0	1	0	0	0	0	0
Afternoon Snack	Apple	Fruits	1	0	0	1	0	0	0	0	0	0	0	0	0	0	0	0	0
Afternoon Snack	Apple	Fruits	0	1	0	0	0	0	0	0	0	0	0	0	0	0	0	0	0
Afternoon Snack	Apple w/ PB	Fruits	1	0	1	0	0	0	0	0	0	0	0	0	0	0	0	0	0
Afternoon Snack	Apples/Watermelon	Fruits	0	0	0	1	0	0	0	0	0	0	0	0	0	0	0	0	0
Afternoon Snack	Avocado	Fruits	1	0	0	0	0	1	0	0	0	0	0	0	0	0	0	0	0
Afternoon Snack	Avocados	Fruits	1	0	0	1	0	0	0	0	0	0	0	0	0	0	0	0	0
Afternoon Snack	Banana	Fruits	1	1	0	0	0	0	0	0	0	0	0	0	0	0	0	0	0
Afternoon Snack	Banana	Fruits	1	0	0	0	0	0	0	0	0	0	0	0	0	0	0	0	0
Afternoon Snack	Bananas	Fruits	0	0	0	1	0	0	1	0	0	1	0	0	0	0	0	0	0
Afternoon Snack	Blueberries	Fruits	1	0	0	0	0	0	1	0	0	1	0	0	0	0	0	0	0
Afternoon Snack	Canteloup	Fruits	0	0	0	0	0	0	0	0	0	1	0	0	1	0	0	0	0
Afternoon Snack	cherries	Fruits	1	0	1	0	0	0	0	0	0	0	0	0	0	0	0	1	0
Afternoon Snack	Dark Grapes	Fruits	1	0	0	0	0	0	0	0	0	0	0	0	0	0	0	0	0
Afternoon Snack	Dried Fruits	Fruits	0	0	1	0	0	0	0	0	0	0	0	0	0	0	0	0	0
Afternoon Snack	Dried Fruits	Fruits	1	0	1	0	0	0	0	0	0	0	0	0	0	0	0	0	0
Afternoon Snack	Dried Mango	Fruits	0	1	0	1	0	0	0	0	0	0	0	0	0	0	0	0	0
Afternoon Snack	Figs	Fruits	0	0	1	0	0	0	0	0	0	0	0	0	0	0	0	0	0
Afternoon Snack	Fruit	Fruits	0	1	1	0	0	0	0	0	0	0	0	0	0	0	0	0	0
Afternoon Snack	Fruit	Fruits	0	0	1	0	0	0	0	0	0	0	0	0	0	0	1	0	0
Afternoon Snack	Fruit	Fruits	0	0	0	0	1	0	0	0	0	0	0	0	0	0	0	0	0
Afternoon Snack	Fruits	Fruits	1	1	0	0	0	0	0	0	0	0	0	0	0	0	0	0	0
Afternoon Snack	Fruits	Fruits	0	0	1	1	0	0	0	0	0	0	0	0	0	0	0	0	0
Afternoon Snack	Fruits	Fruits	0	0	0	0	0	0	1	0	0	1	0	0	0	0	0	0	0
Afternoon Snack	Fruits	Fruits	0	1	0	0	0	0	0	0	0	0	0	0	0	0	0	0	0
Afternoon Snack	Grape	Fruits	1	0	0	1	0	0	0	0	0	1	0	0	0	0	0	0	0
Afternoon Snack	Grapes	Fruits	0	0	0	1	0	0	0	0	0	0	0	0	0	0	0	0	0
Afternoon Snack	Grapes	Fruits	0	1	0	1	0	0	0	0	0	0	0	0	0	0	0	0	0
Afternoon Snack	Grapes	Fruits	0	0	0	1	0	0	0	0	0	0	0	0	0	0	0	0	0
Afternoon Snack	Grapes	Fruits	1	0	0	1	0	0	0	0	0	0	0	0	0	0	0	0	0
Afternoon Snack	Honey w/ Banana & Peanut butter	Fruits	1	1	0	0	0	0	0	0	0	0	0	0	0	0	0	0	0
Afternoon Snack	Kiwi	Fruits	1	0	1	1	0	0	0	0	0	0	0	0	0	0	0	0	0
Afternoon Snack	Limes	Fruits	1	0	0	0	0	0	0	0	0	0	0	0	0	0	0	0	0
Afternoon Snack	Mango	Fruits	1	0	0	0	0	0	0	0	0	0	0	0	0	0	0	0	0
Afternoon Snack	Oranges	Fruits	0	0	0	1	0	0	0	0	0	0	0	0	0	0	0	0	0
Afternoon Snack	Peach	Fruits	1	0	0	1	0	0	0	0	0	0	0	0	0	0	0	0	0
Afternoon Snack	Pears	Fruits	0	1	0	0	0	0	0	0	0	0	0	0	0	0	0	0	0
Afternoon Snack	Pineapple	Fruits	1	0	1	0	0	1	0	0	0	0	0	0	0	0	0	0	0
Afternoon Snack	Pineapple	Fruits	1	0	0	0	0	0	0	0	0	0	0	0	0	0	0	0	0
Afternoon Snack	Raspberries/Fruit	Fruits	1	1	0	0	0	0	0	0	0	0	0	0	0	0	0	0	0
Afternoon Snack	Smoothies	Fruits	0	0	0	0	0	0	0	0	1	0	0	0	0	0	0	0	0
Afternoon Snack	Smoothies	Fruits	0	1	0	0	0	0	0	0	0	0	0	1	0	0	0	0	0
Afternoon Snack	Strawberries	Fruits	1	0	1	0	1	0	0	0	0	0	0	0	0	0	0	0	0
Afternoon Snack	Strawberries	Fruits	0	0	0	1	0	0	1	0	0	1	0	0	0	0	0	0	0
Afternoon Snack	Strawberries/Fruit	Fruits	0	0	0	0	0	0	1	0	0	1	0	0	0	0	0	0	0
Afternoon Snack	Watermelon	Fruits	0	0	0	0	0	1	0	0	0	0	0	0	0	0	0	0	0
Afternoon Snack	Watermelon	Fruits	0	1	0	0	0	0	1	0	0	0	0	0	0	0	0	0	0
Afternoon Snack	Brown Rice	Grains	0	1	1	0	0	0	0	0	0	0	0	0	0	0	0	0	0
Afternoon Snack	Peanut butter	Legume	1	0	0	0	0	0	0	0	0	0	0	0	1	0	0	0	0
Afternoon Snack	Peanut butter	Legume	1	1	0	1	0	0	0	0	0	0	0	0	0	0	0	0	0
Afternoon Snack	Peanut butter	Legume	1	1	0	1	0	0	0	0	0	0	0	0	0	0	0	0	0
Afternoon Snack	Peanut butter	Legume	0	0	0	1	0	0	0	0	0	0	0	0	0	0	0	0	0
Afternoon Snack	Peanut butter	Legume	1	1	1	0	1	0	0	0	0	0	0	0	0	0	0	0	0
Afternoon Snack	Peanutbutter	Legume	0	1	0	0	0	0	0	0	0	0	0	0	0	0	0	0	0
Afternoon Snack	peanuts	Legume	0	0	1	0	0	0	0	0	0	0	0	0	0	0	0	0	0
Afternoon Snack	Peanuts	Legume	1	0	0	0	0	0	0	0	0	0	0	0	0	0	0	0	0
Afternoon Snack	Peanuts	Legume	1	1	0	0	0	0	0	0	0	0	0	0	0	0	0	0	0
Afternoon Snack	Peanuts	Legume	0	0	0	1	0	0	0	0	0	0	0	1	0	0	0	0	0
Afternoon Snack	Peanuts	Legume	1	1	0	0	0	0	0	0	0	0	0	0	0	0	0	0	0
Afternoon Snack	Mac & Cheese	Meals	1	0	0	1	0	0	0	0	1	0	0	0	0	0	0	0	0
Afternoon Snack	Almonds	Nuts	0	1	0	0	0	0	0	0	0	0	0	0	0	0	0	0	0
Afternoon Snack	Almonds	Nuts	0	0	1	1	0	0	0	0	0	0	0	0	0	0	0	0	0
Afternoon Snack	Almonds	Nuts	1	1	1	0	0	0	0	0	0	0	0	0	0	0	0	0	0
Afternoon Snack	Almonds	Nuts	1	0	1	0	0	0	0	0	0	0	0	0	0	0	0	0	0
Afternoon Snack	almonds	Nuts	1	0	0	1	0	0	0	0	0	0	0	0	0	0	0	0	0
Afternoon Snack	Almonds	Nuts	0	0	1	1	0	0	0	0	0	0	0	0	0	0	0	0	0
Afternoon Snack	Almonds	Nuts	0	0	1	0	0	0	0	0	0	0	0	0	0	0	0	0	0
Afternoon Snack	Cashews	Nuts	0	0	0	1	0	0	0	0	0	0	0	0	0	0	0	0	0
Afternoon Snack	Mixed nuts	Nuts	1	1	0	0	0	0	0	0	0	0	0	0	0	0	0	0	0
Afternoon Snack	nuts	Nuts	0	0	1	0	0	0	0	0	0	0	0	0	0	0	0	0	0
Afternoon Snack	Nuts	Nuts	0	0	1	1	0	0	0	0	0	0	0	0	0	0	0	0	0
Afternoon Snack	Nuts	Nuts	0	0	0	0	1	1	0	0	0	0	0	0	0	0	0	0	0
Afternoon Snack	Nuts	Nuts	1	0	1	0	0	0	0	0	0	0	0	0	0	0	0	0	0
Afternoon Snack	nuts	Nuts	0	0	1	0	0	1	0	0	0	0	0	0	0	0	0	0	0
Afternoon Snack	Nuts	Nuts	1	1	0	0	0	0	0	0	0	0	0	0	0	0	0	0	0
Afternoon Snack	Nuts	Nuts	1	0	0	0	0	0	0	0	0	0	0	0	0	0	0	0	0
Afternoon Snack	Nuts	Nuts	1	0	1	0	0	0	0	0	0	0	0	0	0	0	0	0	0
Afternoon Snack	nuts	Nuts	0	0	0	1	0	0	0	0	0	0	0	0	0	0	0	0	0
Afternoon Snack	Nuts	Nuts	0	1	0	0	0	0	0	0	0	0	0	1	0	0	0	0	0
Afternoon Snack	Nuts	Nuts	0	0	1	1	0	0	0	0	0	0	0	0	0	0	0	0	0
Afternoon Snack	Nuts	Nuts	0	0	1	0	0	0	0	0	0	0	0	0	0	0	0	0	0
Afternoon Snack	Shredded Coconut	Nuts	0	0	1	0	0	0	0	0	0	0	0	0	0	0	0	0	0
Afternoon Snack	Walnuts	Nuts	0	1	0	1	0	0	0	0	0	0	0	0	0	0	0	0	0
Afternoon Snack	Chicken Patty	Poultry	1	1	0	1	0	0	0	0	1	0	0	0	0	0	0	0	0
Afternoon Snack	Caramel Popcorn	Snacks	0	1	0	0	0	0	0	0	0	0	0	0	0	0	0	0	0
Afternoon Snack	Cereal Bar	Snacks	1	1	0	0	0	0	0	0	0	0	0	0	0	0	0	0	0
Afternoon Snack	Cereal Bar	Snacks	0	0	0	0	0	0	0	0	0	1	0	0	0	0	0	0	0
Afternoon Snack	Cereal Bars	Snacks	0	0	0	1	0	0	0	0	0	0	0	0	0	0	0	0	0
Afternoon Snack	Chips	Snacks	0	1	0	1	0	0	0	0	0	0	0	0	0	0	0	0	0
Afternoon Snack	Chips	Snacks	1	0	0	1	0	0	0	0	0	0	0	0	0	0	0	0	0
Afternoon Snack	Chips	Snacks	0	1	0	0	0	0	0	0	0	0	0	0	0	0	0	0	0
Afternoon Snack	Chips	Snacks	1	0	0	1	0	0	0	0	0	0	0	0	0	0	0	0	0
Afternoon Snack	Chips	Snacks	1	0	0	0	0	0	0	0	1	1	0	0	0	0	1	0	0
Afternoon Snack	Chips & Queso	Snacks	1	1	0	0	0	0	0	0	0	0	0	0	0	0	0	0	0
Afternoon Snack	Chips & Salsa	Snacks	1	0	0	0	0	0	0	0	0	1	0	0	0	1	0	0	0
Afternoon Snack	Chips & Salsa	Snacks	0	0	0	0	0	0	0	0	1	0	0	0	0	0	0	0	0
Afternoon Snack	Chips/Pretzels	Snacks	1	0	0	0	0	0	0	0	0	0	0	0	0	0	0	0	0
Afternoon Snack	Energy Bar	Snacks	1	0	0	1	0	0	0	0	0	0	0	0	0	0	0	0	0
Afternoon Snack	Fruit Snacks	Snacks	1	0	0	0	0	0	0	0	0	0	0	0	0	0	0	0	0
Afternoon Snack	granola bar	Snacks	0	1	0	0	0	0	0	0	0	0	0	0	0	0	0	0	0
Afternoon Snack	Granola Bar	Snacks	1	0	1	1	0	0	0	0	0	0	0	0	0	0	0	0	0
Afternoon Snack	Granola Bars	Snacks	1	0	1	1	0	0	0	0	0	0	0	0	0	0	0	0	0
Afternoon Snack	Granola Bars	Snacks	0	0	0	0	1	1	0	0	0	1	0	0	0	0	0	0	0
Afternoon Snack	Granola Bars	Snacks	1	1	1	1	0	0	0	0	0	0	0	0	0	0	0	0	0
Afternoon Snack	Granola Bars	Snacks	0	1	0	0	0	0	0	0	0	0	0	0	0	0	0	0	0
Afternoon Snack	Granola Bars	Snacks	0	0	0	1	0	0	0	0	0	0	0	0	0	0	0	0	0
Afternoon Snack	Granola Bars	Snacks	0	1	0	0	0	0	0	0	0	0	0	1	0	0	0	0	0
Afternoon Snack	Granola Bars	Snacks	0	1	0	1	0	0	0	0	0	0	0	0	0	0	0	0	0
Afternoon Snack	Jelly Beans	Snacks	1	0	0	0	0	0	0	0	0	0	0	0	0	0	0	1	0
Afternoon Snack	Mixed Nuts	Snacks	1	0	1	0	0	0	0	0	0	0	0	0	0	0	0	0	0
Afternoon Snack	Mixed Nuts	Snacks	1	0	0	0	0	0	0	0	0	0	0	0	0	0	0	0	0
Afternoon Snack	Mixed Nuts	Snacks	0	1	1	0	0	0	0	0	0	0	0	0	0	0	0	0	0
Afternoon Snack	Popcorn	Snacks	1	0	0	1	0	0	0	0	0	0	0	0	0	0	0	0	0
Afternoon Snack	Popcorn	Snacks	1	0	0	0	0	0	0	0	0	0	0	0	0	0	0	0	1
Afternoon Snack	Potato Chips	Snacks	0	0	0	1	0	0	0	0	0	0	0	0	0	0	0	0	0
Afternoon Snack	Potato Chips	Snacks	0	0	0	1	0	0	0	0	0	0	0	0	0	0	0	0	0
Afternoon Snack	Pretzel	Snacks	1	0	0	0	0	0	0	0	0	0	0	0	0	0	0	0	0
Afternoon Snack	pretzels	Snacks	0	1	0	0	0	0	0	0	0	0	0	0	0	0	0	0	0
Afternoon Snack	Pretzels	Snacks	0	0	0	1	0	0	0	0	0	0	0	0	0	0	0	0	0
Afternoon Snack	Pretzels	Snacks	0	0	0	1	0	0	0	0	0	0	0	0	0	0	0	0	0
Afternoon Snack	Pretzels	Snacks	0	1	0	1	0	0	0	0	0	0	0	0	0	0	0	0	0
Afternoon Snack	Pretzels	Snacks	0	0	1	0	0	0	0	0	0	0	0	0	0	0	0	0	0
Afternoon Snack	Pretzels	Snacks	0	1	0	0	0	0	0	0	0	0	0	0	0	0	0	0	1
Afternoon Snack	pretzels	Snacks	1	0	0	1	0	0	0	0	0	0	0	0	0	0	0	0	1
Afternoon Snack	Pretzels/Trailmix	Snacks	1	0	0	1	0	0	0	0	0	0	0	0	0	0	0	0	0
Afternoon Snack	Trail Mix	Snacks	0	1	0	0	0	0	0	0	0	0	0	0	0	0	0	0	0
Afternoon Snack	Coke	Soda	0	0	0	0	0	1	0	0	0	0	0	0	0	0	0	0	0
Afternoon Snack	Cola Drink	Soda	1	0	0	0	0	1	0	0	0	0	0	0	0	0	0	0	0
Afternoon Snack	Diet Coke	Soda	0	1	0	0	0	1	0	0	0	0	0	0	0	0	0	0	0
Afternoon Snack	diet coke	Soda	0	0	0	0	0	1	0	0	0	0	0	0	0	0	0	0	0
Afternoon Snack	Diet Coke/Pepsi	Soda	1	0	0	1	0	0	0	0	0	0	0	0	0	0	0	0	0
Afternoon Snack	diet pepsi	Soda	1	1	0	0	0	0	0	0	0	0	0	0	0	0	0	0	0
Afternoon Snack	Pop	Soda	0	0	0	0	0	1	0	0	0	0	0	0	0	0	0	0	0
Afternoon Snack	Pop	Soda	1	0	0	1	0	0	0	0	0	1	0	0	0	0	0	0	0
Afternoon Snack	Pop	Soda	1	1	0	0	0	0	0	0	0	0	0	0	1	0	0	0	0
Afternoon Snack	Pop	Soda	0	0	0	0	0	0	0	0	1	0	0	0	0	0	0	0	0
Afternoon Snack	Pop	Soda	1	0	0	0	0	0	0	0	0	0	0	0	0	0	0	0	0
Afternoon Snack	Soda	Soda	0	0	0	1	0	0	0	0	0	0	0	0	0	0	0	0	0
Afternoon Snack	Soda	Soda	0	1	0	0	0	0	0	0	0	0	0	0	0	0	0	0	0
Afternoon Snack	Ramen Noodles	Soups	1	0	0	1	0	0	0	0	0	0	0	0	0	0	0	0	0
Afternoon Snack	candy	Sweets	1	0	0	1	1	0	0	0	0	0	0	0	0	0	0	0	0
Afternoon Snack	Caramel	Sweets	0	0	0	0	0	1	0	0	0	0	0	0	0	0	0	0	0
Afternoon Snack	Caramels	Sweets	1	0	0	0	0	1	0	0	0	0	0	0	0	0	0	0	0
Afternoon Snack	Carmel/Cookie/Chocolate	Sweets	1	0	0	0	0	0	0	0	0	0	0	0	0	0	0	0	0
Afternoon Snack	Chocoalte	Sweets	1	0	0	0	0	0	0	0	0	0	0	0	0	0	0	0	0
Afternoon Snack	Chocolate	Sweets	1	1	0	0	0	0	0	0	0	0	0	0	1	0	0	0	0
Afternoon Snack	Chocolate	Sweets	1	0	0	0	0	1	0	0	0	0	0	0	0	0	0	0	0
Afternoon Snack	Chocolate	Sweets	1	1	1	0	0	0	0	0	0	0	0	0	0	0	0	0	0
Afternoon Snack	chocolate	Sweets	1	0	0	0	0	0	0	0	0	0	0	0	0	0	0	0	0
Afternoon Snack	Chocolate	Sweets	1	0	0	1	0	0	0	0	0	0	0	0	0	0	0	0	0
Afternoon Snack	Chocolate	Sweets	0	0	0	1	0	0	0	0	0	0	0	0	0	0	0	0	0
Afternoon Snack	Chocolate	Sweets	1	1	0	0	0	0	0	0	0	0	0	0	0	0	0	0	0
Afternoon Snack	Chocolate	Sweets	1	0	0	1	0	0	0	0	0	0	0	0	0	0	0	0	0
Afternoon Snack	Chocolate	Sweets	0	0	0	0	0	1	0	0	0	0	0	0	0	0	0	0	0
Afternoon Snack	Chocolate Raisins	Sweets	0	1	0	0	0	0	0	0	0	0	0	0	0	0	0	0	0
Afternoon Snack	Cookies	Sweets	1	0	1	0	0	0	0	0	0	0	0	0	0	0	0	0	0
Afternoon Snack	Honey	Sweets	1	1	0	0	0	0	0	0	0	0	0	0	0	0	0	0	0
Afternoon Snack	ice cream	Sweets	0	0	0	1	0	0	0	0	0	0	0	0	0	0	0	0	0
Afternoon Snack	Ice Cream	Sweets	1	0	0	1	0	0	0	0	0	0	0	0	0	0	0	0	0
Afternoon Snack	Ice Cream	Sweets	1	0	0	0	0	0	0	0	0	0	0	0	1	0	0	0	0
Afternoon Snack	Ice Cream	Sweets	0	0	0	1	0	1	0	0	1	0	0	0	0	0	0	0	0
Afternoon Snack	icecream	Sweets	1	0	0	0	0	1	0	0	0	0	0	0	0	0	0	0	0
Afternoon Snack	Malt Balls	Sweets	0	0	0	0	0	1	0	0	0	0	0	0	0	0	0	0	0
Afternoon Snack	Peanut M&Ms	Sweets	0	1	0	0	0	0	0	0	0	0	0	0	0	0	0	0	0
Afternoon Snack	peppermint	Sweets	1	0	0	1	0	0	0	0	0	0	0	0	0	0	0	0	0
Afternoon Snack	sweets- popcorn	Sweets	0	0	0	0	0	1	0	0	0	0	0	0	0	0	0	0	0
Afternoon Snack	Black Tea	Tea	0	1	1	0	0	0	0	0	0	0	0	0	0	0	0	0	0
Afternoon Snack	Herbal Tea	Tea	0	1	0	0	0	0	0	0	0	0	0	0	0	0	0	0	0
Afternoon Snack	Iced Tea	Tea	1	0	0	1	0	1	0	0	0	0	0	0	0	0	0	0	0
Afternoon Snack	Iced Tea	Tea	0	0	1	1	1	0	0	0	0	0	0	0	0	0	0	0	0
Afternoon Snack	Iced Tea	Tea	0	1	0	0	0	0	0	0	0	0	0	0	0	0	0	0	0
Afternoon Snack	Iced Tea	Tea	0	0	0	0	0	0	0	0	0	0	0	0	0	0	0	0	1
Afternoon Snack	Iced Tea	Tea	0	0	0	1	0	0	0	0	0	0	0	0	0	0	0	0	1
Afternoon Snack	Tea	Tea	1	1	0	1	0	0	0	0	1	0	0	0	0	0	0	0	0
Afternoon Snack	Tea	Tea	0	0	1	0	0	0	0	0	0	0	0	0	0	0	0	0	0
Afternoon Snack	Tea	Tea	0	0	0	1	0	0	0	0	0	0	0	1	0	0	0	0	0
Afternoon Snack	Bell Peppers	Veggie	0	0	1	0	0	0	0	0	0	0	0	0	0	0	0	0	0
Afternoon Snack	Broccoli	Veggie	1	0	1	0	0	0	0	0	0	0	0	0	0	0	0	0	0
Afternoon Snack	Broccoli	Veggie	0	1	0	1	0	0	0	0	0	0	0	0	0	0	0	0	0
Afternoon Snack	Broccoli & Peppers	Veggie	1	0	1	0	0	0	0	0	0	0	0	0	0	0	0	0	0
Afternoon Snack	Broccoli/Cauliflower	Veggie	0	0	0	1	0	0	0	0	0	0	0	1	0	0	0	0	0
Afternoon Snack	Carmel Corn	Veggie	0	0	0	1	0	0	0	0	0	0	0	0	0	0	0	0	0
Afternoon Snack	carrots	Veggie	0	0	0	1	0	0	0	0	0	0	0	0	0	0	0	0	0
Afternoon Snack	Carrots	Veggie	1	0	0	1	0	0	0	0	0	0	0	0	0	0	0	0	0
Afternoon Snack	Cauliflower	Veggie	0	1	0	1	0	0	0	0	0	0	0	0	0	0	0	0	0
Afternoon Snack	Celery	Veggie	0	0	1	0	0	0	0	0	0	0	0	0	0	0	0	0	0
Afternoon Snack	Celery	Veggie	1	0	0	1	0	0	0	0	0	0	0	0	0	0	0	0	0
Afternoon Snack	Celery + Peanut butter	Veggie	1	0	0	0	0	0	0	0	0	0	0	0	0	0	0	0	0
Afternoon Snack	Corn on the Cob	Veggie	1	0	0	0	0	0	0	0	0	0	0	0	0	0	0	0	0
Afternoon Snack	Cucumber	Veggie	1	0	0	1	0	0	0	0	0	0	0	0	0	0	0	0	0
Afternoon Snack	Cucumber	Veggie	1	0	1	0	0	0	0	0	0	0	0	0	0	0	0	0	0
Afternoon Snack	Cucumbers	Veggie	0	0	0	1	0	0	1	0	0	1	0	0	0	0	0	0	0
Afternoon Snack	Pickles	Veggie	0	1	0	1	0	0	0	0	0	0	0	0	0	0	0	0	0
Afternoon Snack	Tomato	Veggie	1	0	0	0	0	0	0	0	0	0	0	0	0	0	0	0	0
Afternoon Snack	Vegetables	Veggie	0	0	0	1	0	0	0	0	0	0	0	0	0	0	0	0	0
Afternoon Snack	Vegetables	Veggie	0	0	1	1	0	0	0	0	0	0	0	0	0	0	0	0	0
Afternoon Snack	Water	Water	0	1	1	0	0	0	0	0	0	0	0	0	0	0	0	0	0
Afternoon Snack	Water	Water	0	1	1	1	0	0	0	0	0	0	0	0	0	0	0	0	0
Afternoon Snack	Water	Water	0	1	0	0	0	0	0	0	0	0	0	0	0	0	0	0	0
All day	Coffee	Coffee	1	0	0	0	0	0	0	0	0	0	0	0	0	0	0	0	0
All day	Coffee	Coffee	1	1	0	0	0	0	0	0	0	0	0	0	0	0	0	0	0
All day	Milk	DairyEgg	1	0	0	1	0	0	0	0	0	0	0	0	0	0	0	0	0
All day	Pretzels	Snacks	0	1	1	0	0	0	0	0	0	0	0	0	0	0	0	0	0
All day	Diet Coke	Soda	0	0	0	1	0	0	0	0	0	0	0	0	0	0	0	0	0
All day	Diet Pepsi	Soda	1	1	0	0	0	0	0	0	0	0	0	0	0	0	0	0	0
All day	Diet Pop	Soda	1	0	0	0	0	0	1	0	0	0	0	0	0	0	0	0	0
All day	Soda	Soda	1	0	0	0	0	0	0	0	0	0	0	0	0	0	0	0	0
All day	Hot Sauce	Soups	1	0	0	0	0	0	0	0	0	0	0	0	0	0	0	0	0
All day	Iced Tea	Tea	0	0	0	0	0	0	0	0	0	0	0	0	0	0	0	0	1
All day	Tea	Tea	0	0	1	0	0	0	0	0	0	0	0	0	0	0	0	0	0
All day	Tea	Tea	1	1	0	0	0	0	0	0	0	0	0	0	0	0	0	0	0
All day	Tea	Tea	1	1	0	0	0	0	0	0	0	0	0	0	0	0	0	0	0
All day	Tea	Tea	0	0	0	0	0	0	0	0	0	0	0	0	0	0	0	0	1
All day	Water	Water	0	0	1	0	0	0	0	0	0	0	0	0	0	0	0	0	0
All day	Water	Water	0	0	1	0	0	0	0	0	0	0	0	0	0	0	0	0	0
All day	Water	Water	0	0	1	0	1	0	0	0	0	0	0	0	0	0	0	0	0
All day	Water	Water	0	0	1	0	0	0	0	0	0	0	0	0	0	0	0	0	0
All day	Water	Water	0	1	1	0	0	0	0	0	0	0	0	0	0	0	0	0	0
All day	Water	Water	0	0	1	0	0	0	0	0	0	0	0	1	0	0	0	0	0
All day	Water	Water	0	0	1	0	0	0	0	0	0	0	0	0	0	0	0	0	0
All day	Water	Water	0	0	1	0	0	0	0	0	0	0	0	0	0	0	0	0	0
All day	Water	Water	0	1	1	0	0	0	0	0	0	0	0	0	0	0	0	0	0
All day	water	Water	1	0	0	0	0	0	0	0	0	0	0	1	0	0	0	0	0
All day	Water	Water	0	0	1	0	0	0	0	0	0	0	0	0	0	0	0	0	0
All day	Water	Water	0	0	1	0	0	0	0	0	0	0	0	0	0	0	0	0	0
All day	Water	Water	1	0	1	0	0	0	0	0	0	0	0	0	0	0	0	0	0
All day	Water	Water	0	0	1	0	0	0	0	0	0	0	0	0	0	0	0	0	0
All day	Water	Water	0	0	1	0	0	0	0	0	0	0	0	0	0	0	1	0	0
All day	Water	Water	0	0	1	0	1	0	0	0	0	0	0	0	0	0	0	0	0
All day	Water	Water	0	1	1	0	0	0	0	0	0	0	0	0	0	0	0	0	0
All day	water	Water	0	0	0	1	1	0	0	0	0	0	0	0	0	0	0	0	0
All day	Water	Water	1	0	0	0	0	0	0	0	0	0	0	0	0	0	0	0	0
All day	Water	Water	0	1	1	0	0	0	0	0	0	0	0	0	0	0	0	0	0
All day	Water	Water	0	1	0	0	0	0	0	0	0	0	0	0	0	0	0	0	0
All day	Water	Water	0	0	1	1	1	0	0	0	0	0	0	0	0	0	0	0	0
All day	Water	Water	0	1	1	0	0	0	0	0	0	0	0	0	0	0	0	0	0
All day	Water	Water	0	0	1	0	0	0	0	0	0	0	0	0	0	0	0	0	0
All day	Water	Water	0	0	1	0	0	0	0	0	0	0	0	0	0	0	0	0	0
All day	Water	Water	0	0	1	0	0	0	0	0	0	0	0	0	0	0	0	0	0
All day	Water	Water	0	0	0	0	1	0	0	0	0	0	0	0	0	0	0	0	0
All day	Water	Water	0	1	1	1	0	0	0	0	0	0	0	0	1	0	0	0	0
All day	water	Water	0	0	0	1	0	0	0	0	0	0	0	0	0	0	0	0	0
All day	Water	Water	0	1	1	0	0	0	0	0	0	0	0	0	0	0	0	0	0
All day	Water	Water	0	0	1	0	0	0	0	0	0	0	0	0	0	0	0	0	0
All day	Water	Water	1	1	1	0	0	0	0	0	0	0	0	1	0	0	0	0	0
All day	Water	Water	0	0	1	0	0	0	0	0	0	0	0	1	0	0	0	0	0
All day	Water	Water	1	1	1	0	0	1	0	0	0	0	0	0	0	0	0	0	0
All day	Water	Water	0	0	0	0	0	0	0	0	0	0	0	0	0	0	1	0	0
All day	Water	Water	0	0	1	0	0	0	0	0	0	0	0	0	0	0	0	0	0
All day	Water	Water	0	1	1	0	0	0	0	0	0	0	0	0	0	0	0	0	0
All day	Water	Water	0	0	1	0	0	0	0	0	0	0	0	0	0	0	0	0	0
All day	Water	Water	0	1	1	0	0	0	0	0	0	0	0	0	0	0	0	0	0
All day	Water	Water	0	0	0	0	0	0	0	0	0	0	0	0	0	0	1	0	0
All day	Water	Water	1	0	0	1	0	0	0	0	0	1	0	1	0	0	0	0	0
All day	Water	Water	0	1	1	0	0	0	0	0	0	0	0	0	0	0	0	0	0
All day	Water	Water	0	0	1	0	0	0	0	0	0	0	0	0	0	0	0	0	0
Breakfast	white wine	Alcohol	1	0	0	0	0	0	0	0	0	0	0	0	0	0	0	0	0
Breakfast	bagel	Baked	0	0	1	0	0	0	0	0	0	0	0	0	0	0	0	0	0
Breakfast	Bagel	Baked	0	0	0	0	0	0	0	0	1	0	0	0	0	0	0	0	0
Breakfast	Bagel	Baked	0	0	0	1	0	0	0	0	0	0	0	0	0	0	0	0	0
Breakfast	Bagel	Baked	1	1	1	0	0	0	0	0	0	0	0	0	0	0	0	0	0
Breakfast	Bagel	Baked	1	0	0	1	0	0	0	0	0	0	0	0	0	0	0	0	0
Breakfast	Bagel + Butter	Baked	1	0	0	0	0	0	0	0	0	0	0	0	0	0	0	0	0
Breakfast	Bagels	Baked	1	0	0	1	0	0	0	0	0	0	0	0	0	0	0	0	0
Breakfast	Banana Bread	Baked	0	0	0	0	0	0	0	0	0	0	0	0	0	1	0	0	0
Breakfast	belvita biscuit	Baked	1	0	0	0	0	0	0	0	0	0	0	0	0	0	0	0	0
Breakfast	Bread	Baked	1	1	1	0	0	0	0	0	0	0	0	0	0	0	0	0	0
Breakfast	Bread	Baked	0	1	0	0	0	0	0	0	0	0	0	0	0	0	0	0	0
Breakfast	Bread	Baked	1	0	0	0	0	0	0	0	0	0	0	0	0	0	0	0	0
Breakfast	Bread	Baked	1	0	0	0	0	0	0	0	0	0	0	0	0	0	0	0	0
Breakfast	Bread	Baked	0	0	1	1	0	0	0	0	0	0	0	0	0	0	0	0	0
Breakfast	Bread	Baked	0	1	0	0	0	0	0	0	0	0	0	0	0	0	0	0	0
Breakfast	Bread	Baked	0	0	0	0	0	0	0	0	0	0	0	0	0	0	0	0	1
Breakfast	Bread (toast)	Baked	1	1	0	1	0	0	0	0	0	0	0	0	0	0	0	0	0
Breakfast	Brownies	Baked	0	0	0	1	0	0	0	0	0	0	0	0	0	0	0	0	0
Breakfast	Butter w/ Veggies& Bread	Baked	0	0	0	0	1	0	0	0	0	0	0	0	0	0	0	0	0
Breakfast	Cinnamon Roll	Baked	1	0	0	0	0	1	0	0	0	0	0	0	0	0	0	0	0
Breakfast	Cinnamon rolls	Baked	1	1	0	1	0	0	0	0	0	0	0	0	0	0	0	0	0
Breakfast	Cinnamon Rolls	Baked	1	0	0	0	0	0	0	0	0	0	0	0	0	0	0	0	0
Breakfast	Cinnamon Rolls	Baked	0	0	0	1	0	0	0	0	0	0	0	0	0	0	0	0	0
Breakfast	Cinnamon rolls	Baked	0	0	0	0	0	0	1	0	1	0	0	0	0	0	0	0	0
Breakfast	Cinnamon rolls	Baked	1	0	0	0	0	0	0	0	0	0	0	0	0	0	0	0	0
Breakfast	Cinnamon rolls	Baked	0	0	0	1	0	0	0	0	0	0	0	0	0	0	0	0	0
Breakfast	Cinnamon rolls	Baked	0	0	0	0	0	0	0	0	1	0	0	0	0	0	1	0	0
Breakfast	Crepes	Baked	0	0	0	0	0	1	0	0	0	0	0	0	0	0	0	0	0
Breakfast	Crepes	Baked	0	0	0	0	0	0	0	0	0	0	0	0	0	0	1	0	0
Breakfast	Donut	Baked	0	0	0	0	0	1	0	0	0	0	0	0	0	0	0	0	0
Breakfast	Donut	Baked	0	0	0	0	0	1	0	0	0	0	0	0	0	0	0	0	0
Breakfast	Donut	Baked	0	1	0	0	0	1	0	0	0	0	0	0	0	0	0	0	0
Breakfast	Donut	Baked	0	0	0	1	0	0	0	0	0	0	0	0	0	1	0	0	0
Breakfast	Donut	Baked	0	0	0	1	0	0	0	0	0	0	0	0	0	0	0	0	0
Breakfast	Donuts	Baked	0	1	1	1	0	0	0	0	0	0	0	0	0	0	0	0	0
Breakfast	Donuts	Baked	0	0	0	0	0	1	0	0	0	0	0	0	0	0	0	0	0
Breakfast	Donuts	Baked	1	0	0	0	0	0	0	0	0	0	0	0	0	0	0	0	0
Breakfast	Donuts	Baked	1	1	0	0	0	0	0	0	0	0	0	0	0	0	0	0	0
Breakfast	Donuts	Baked	0	0	0	0	0	0	0	0	1	0	0	0	0	1	0	0	0
Breakfast	Donuts	Baked	0	0	0	0	0	1	0	0	0	0	0	0	0	0	0	0	0
Breakfast	Donuts	Baked	0	0	0	0	0	0	1	0	1	0	0	0	0	0	0	0	0
Breakfast	Donuts	Baked	0	0	0	0	0	0	0	0	0	1	0	0	0	0	0	1	0
Breakfast	Donuts	Baked	1	0	0	1	0	0	0	0	0	0	0	0	0	0	0	0	0
Breakfast	Donuts	Baked	0	0	0	0	0	0	1	0	1	0	0	0	0	0	0	0	0
Breakfast	Donuts	Baked	1	0	0	1	0	0	0	0	1	0	0	0	0	0	0	0	0
Breakfast	Donuts	Baked	0	0	0	1	0	0	0	0	0	0	0	0	0	0	0	0	0
Breakfast	Donuts	Baked	0	1	0	1	0	0	0	0	0	0	0	0	0	0	0	0	0
Breakfast	Donuts	Baked	0	0	0	0	0	1	0	0	0	0	0	0	0	0	0	0	0
Breakfast	Donuts	Baked	0	0	0	0	0	0	0	0	0	0	0	0	0	1	0	0	0
Breakfast	Frozen Waffles	Baked	0	0	0	1	0	0	0	0	0	0	0	0	0	0	0	0	0
Breakfast	Frozen Waffles	Baked	0	0	0	0	0	0	0	0	0	0	0	0	0	0	1	0	0
Breakfast	Honey + Cinnamon	Baked	0	0	1	0	0	0	0	0	0	0	0	0	0	0	0	0	0
Breakfast	Jelly & Toast	Baked	1	0	0	0	0	0	0	0	0	0	0	0	0	0	0	0	0
Breakfast	Muffin	Baked	0	0	0	0	0	1	0	0	0	0	0	0	1	0	0	0	0
Breakfast	Muffin	Baked	0	0	1	0	0	0	0	0	0	0	0	1	0	0	0	0	0
Breakfast	Muffin	Baked	0	0	0	1	0	0	0	0	0	0	0	0	0	0	0	0	0
Breakfast	Muffin	Baked	1	0	0	0	0	0	0	0	0	0	0	0	0	0	0	0	0
Breakfast	Muffin	Baked	0	0	0	1	0	0	0	0	0	0	0	0	0	0	1	0	0
Breakfast	Muffins	Baked	0	0	0	1	0	0	0	0	0	0	0	0	0	0	0	0	0
Breakfast	Pancake	Baked	1	0	0	0	0	0	0	0	0	0	0	0	0	0	0	0	0
Breakfast	Pancake	Baked	1	0	0	0	0	1	0	0	0	0	0	0	0	0	0	0	0
Breakfast	Pancakes	Baked	0	0	0	0	1	0	0	0	0	0	0	0	0	0	0	0	0
Breakfast	Pancakes	Baked	0	0	0	0	0	0	0	0	0	0	0	0	0	0	1	0	0
Breakfast	Pancakes	Baked	0	0	0	1	0	0	0	0	1	0	0	0	0	0	0	0	0
Breakfast	Pancakes	Baked	0	0	0	0	0	0	0	0	1	0	0	0	0	0	0	0	0
Breakfast	Pancakes	Baked	1	0	0	0	0	0	1	0	0	0	0	0	0	0	0	0	0
Breakfast	Pancakes	Baked	0	0	0	1	0	0	0	0	0	0	0	0	0	0	0	0	0
Breakfast	Pancakes	Baked	0	0	0	0	0	1	0	0	0	0	0	0	0	0	1	0	0
Breakfast	Pancakes	Baked	1	0	0	1	0	0	0	0	0	0	0	0	0	0	0	0	0
Breakfast	Pancakes	Baked	0	0	0	1	0	0	0	0	0	0	0	0	0	0	0	0	0
Breakfast	Pancakes	Baked	1	0	0	0	0	0	0	0	0	0	0	0	0	0	0	0	0
Breakfast	Pancakes	Baked	1	0	0	0	0	0	0	0	0	0	0	0	0	0	0	0	0
Breakfast	Pancakes	Baked	0	0	0	0	0	0	0	0	0	1	0	0	0	0	0	0	0
Breakfast	Pancakes	Baked	1	0	0	0	0	0	0	0	0	0	0	0	0	0	0	0	0
Breakfast	Pancakes	Baked	1	0	0	0	0	0	0	0	0	0	0	0	0	0	0	0	0
Breakfast	Pancakes	Baked	1	0	0	0	0	0	0	0	1	0	0	0	0	0	0	0	0
Breakfast	Pancakes	Baked	0	0	0	1	0	0	0	0	0	0	0	0	0	0	0	1	0
Breakfast	Pancakes	Baked	0	0	0	1	0	0	0	0	0	0	0	0	0	0	0	0	1
Breakfast	Pancakes	Baked	0	0	0	1	0	0	0	0	0	0	0	0	0	0	0	0	0
Breakfast	Pancakes - donuts	Baked	1	0	0	0	0	1	0	0	0	0	0	0	0	0	0	0	0
Breakfast	Poptart	Baked	0	0	0	1	0	0	0	0	0	0	0	0	0	0	0	0	0
Breakfast	Raisin bread	Baked	1	0	0	0	0	0	0	0	0	0	0	0	0	0	0	0	0
Breakfast	Sweet Roll	Baked	1	0	0	0	0	0	0	0	0	0	0	0	0	0	0	0	0
Breakfast	Toast	Baked	1	0	0	1	0	0	0	0	0	0	0	0	0	0	0	0	0
Breakfast	Toast	Baked	0	0	0	1	0	0	0	0	0	0	0	0	0	0	0	0	0
Breakfast	Toast	Baked	0	0	0	1	0	0	0	0	0	0	0	0	0	0	0	0	0
Breakfast	Toast	Baked	1	0	0	0	0	0	0	0	0	0	0	0	0	0	0	0	0
Breakfast	Toast	Baked	1	0	0	0	0	0	0	0	0	0	0	0	0	0	0	0	1
Breakfast	Toast	Baked	0	0	0	0	0	0	0	0	0	0	0	0	0	0	1	0	1
Breakfast	Toast w/ Jelly	Baked	0	0	0	1	0	0	0	0	0	0	0	0	0	0	0	0	0
Breakfast	Toast w/ peanut butter	Baked	0	0	0	1	0	0	0	0	0	0	0	0	0	0	0	0	0
Breakfast	Tortilla	Baked	0	0	0	1	0	0	0	0	0	0	0	0	0	0	0	0	0
Breakfast	Waffle	Baked	1	0	0	0	0	0	0	0	0	0	0	0	0	0	0	0	0
Breakfast	Waffle	Baked	1	0	0	0	0	0	0	0	0	0	0	0	0	0	0	0	0
Breakfast	Waffles	Baked	0	0	0	1	0	0	0	0	0	0	0	0	0	0	0	0	0
Breakfast	Waffles	Baked	0	0	0	0	0	0	0	0	0	0	0	0	0	0	1	0	0
Breakfast	Waffles	Baked	0	1	0	0	0	0	0	0	0	0	0	0	0	0	0	0	0
Breakfast	Waffles	Baked	0	0	0	1	0	0	0	0	1	0	0	0	0	0	0	0	0
Breakfast	Waffles	Baked	1	0	0	0	0	0	1	0	0	0	0	0	0	0	0	0	0
Breakfast	Waffles	Baked	0	0	0	0	0	0	0	0	0	1	0	0	0	0	0	0	0
Breakfast	Waffles	Baked	0	0	0	0	0	0	0	0	0	0	0	0	0	0	0	0	1
Breakfast	Waffles	Baked	1	1	1	0	0	0	0	0	0	1	0	0	0	0	0	0	1
Breakfast	Whole Grain Bread	Baked	0	1	0	1	0	0	0	0	0	0	0	0	0	0	0	0	0
Breakfast	Whole Wheat Toast	Baked	0	1	0	0	0	0	1	0	0	0	0	0	0	0	0	0	0
Breakfast	Almond Milk	BevOther	1	0	1	0	0	0	0	0	0	0	0	1	0	0	0	0	0
Breakfast	Caffeine	BevOther	0	1	0	0	0	0	0	0	0	0	0	0	0	0	0	0	0
Breakfast	Energy Drinks	BevOther	0	1	0	0	0	0	0	0	0	0	0	0	0	0	0	0	0
Breakfast	Protein Shake	BevOther	0	1	1	0	0	0	0	0	0	0	0	0	0	0	0	0	0
Breakfast	Protein Shake	BevOther	0	1	1	0	0	0	0	0	0	0	0	0	0	0	0	0	0
Breakfast	Protein Shake	BevOther	0	1	1	0	0	0	0	0	0	0	0	0	0	0	0	0	1
Breakfast	Protein Shake (Chocolate)	BevOther	1	0	0	1	0	0	0	0	0	0	0	0	0	0	0	0	0
Breakfast	Shakes	BevOther	0	0	1	0	0	0	0	0	0	0	0	0	0	0	0	0	0
Breakfast	Soy Milk	BevOther	1	0	0	0	0	0	0	0	0	0	0	0	0	0	0	0	0
Breakfast	Soy Milk	BevOther	1	0	0	0	0	0	0	0	0	0	0	0	0	0	0	0	0
Breakfast	Soy Milk	BevOther	0	1	0	0	0	0	0	0	0	0	0	0	0	0	0	0	0
Breakfast	Soy Milk	BevOther	0	0	1	0	0	0	0	0	0	0	0	1	0	0	0	0	0
Breakfast	breakfast cereals	Cereals	0	0	0	1	0	0	0	0	0	0	0	0	0	0	0	0	0
Breakfast	Cereal	Cereals	0	0	0	1	0	0	0	0	0	0	0	0	0	0	0	0	0
Breakfast	Cereal	Cereals	0	0	0	1	0	0	0	0	0	0	0	0	0	0	0	0	0
Breakfast	Cereal	Cereals	0	0	0	1	1	0	0	0	0	0	0	0	0	0	0	0	0
Breakfast	Cereal	Cereals	0	0	1	1	0	0	0	0	0	0	0	0	0	0	0	0	0
Breakfast	cereal	Cereals	0	0	1	0	0	0	0	0	0	0	0	0	0	0	0	0	0
Breakfast	Cereal	Cereals	0	0	1	1	0	0	0	0	0	0	0	0	0	0	0	0	0
Breakfast	Cereal	Cereals	0	0	1	0	0	0	0	0	0	0	0	0	0	0	0	0	0
Breakfast	Cereal	Cereals	1	0	0	1	0	0	0	0	0	0	0	0	0	0	0	0	0
Breakfast	Cereal	Cereals	1	0	0	1	0	0	0	0	0	0	0	0	0	0	0	0	0
Breakfast	Cereal	Cereals	0	0	0	1	0	0	0	0	0	0	0	0	0	0	0	0	0
Breakfast	Cereal	Cereals	0	0	0	1	0	0	0	0	0	0	0	0	0	0	0	0	0
Breakfast	Cereal	Cereals	0	0	1	0	0	0	0	0	0	0	0	0	0	0	0	0	0
Breakfast	cereal	Cereals	1	0	1	0	0	0	0	0	0	0	0	0	0	0	0	0	0
Breakfast	Cereal	Cereals	1	0	0	1	0	0	0	0	0	0	0	0	0	0	0	0	0
Breakfast	Cereal	Cereals	1	1	1	0	0	0	0	0	0	0	0	0	0	0	0	0	0
Breakfast	Cereal	Cereals	1	0	1	1	0	0	1	0	0	0	0	0	0	0	0	0	0
Breakfast	Cereal	Cereals	0	1	0	0	0	0	0	0	0	0	0	0	0	0	0	0	0
Breakfast	Cereal	Cereals	0	0	0	1	0	0	0	0	0	0	0	0	0	0	0	0	0
Breakfast	Cereal	Cereals	1	0	0	0	0	0	1	0	0	0	0	0	0	0	0	0	0
Breakfast	Cereal	Cereals	1	0	0	1	0	0	0	0	0	0	0	0	0	0	0	0	0
Breakfast	Cereal	Cereals	0	0	0	1	0	0	0	0	0	0	0	0	0	0	0	0	0
Breakfast	Cereal	Cereals	0	0	0	1	0	0	0	0	0	0	0	0	0	0	0	0	0
Breakfast	Cereal	Cereals	0	0	0	1	0	0	0	0	0	0	0	0	0	0	0	0	0
Breakfast	Cereal	Cereals	0	0	0	1	0	0	0	0	0	0	0	0	0	0	0	0	0
Breakfast	cereal	Cereals	1	0	0	0	1	0	0	0	0	0	0	0	0	0	0	0	0
Breakfast	Cereal	Cereals	0	0	0	1	0	0	0	0	0	0	0	0	0	0	0	0	0
Breakfast	Cereal	Cereals	0	1	0	1	0	0	0	0	0	0	0	0	0	0	0	0	0
Breakfast	Cereal	Cereals	1	0	0	1	0	0	0	0	0	0	0	0	0	0	0	0	0
Breakfast	Cereal	Cereals	0	0	1	0	0	0	0	0	0	0	0	1	0	0	0	0	0
Breakfast	Cereal	Cereals	1	0	0	1	0	0	0	0	0	0	0	0	0	0	0	0	0
Breakfast	Cereal	Cereals	1	0	1	0	0	0	0	0	0	0	0	0	0	0	0	0	0
Breakfast	Cereal	Cereals	0	1	0	0	0	0	0	0	0	0	0	0	0	0	0	0	0
Breakfast	Cereal	Cereals	1	0	1	0	0	0	0	0	0	0	0	0	0	0	0	0	1
Breakfast	Cereal	Cereals	1	0	1	0	0	0	0	0	0	0	0	0	0	0	0	0	1
Breakfast	Cereal	Cereals	0	0	0	0	0	0	0	0	0	0	0	0	0	0	0	0	1
Breakfast	Cereal	Cereals	1	0	0	0	0	0	0	0	0	0	0	0	0	0	0	0	1
Breakfast	Cereal	Cereals	0	0	0	0	0	0	0	0	0	0	0	0	0	0	0	0	1
Breakfast	Cereal	Cereals	0	0	0	0	0	0	0	0	0	0	0	0	0	0	0	0	1
Breakfast	Cereal	Cereals	0	0	0	1	0	0	0	0	0	0	0	0	0	0	0	0	1
Breakfast	Cereal	Cereals	0	0	0	0	0	0	0	0	0	0	0	0	0	0	0	0	1
Breakfast	Cereal	Cereals	1	0	0	0	0	0	0	0	0	0	0	1	0	0	0	0	0
Breakfast	Cereal	Cereals	1	0	0	0	0	0	0	0	0	0	0	0	0	0	0	0	0
Breakfast	Cereal & Milk	Cereals	1	0	0	1	0	0	0	0	0	0	0	0	0	0	0	0	0
Breakfast	Cereal + Milk	Cereals	0	1	1	0	0	0	0	0	0	0	0	0	0	0	0	0	0
Breakfast	Cereal + Milk	Cereals	0	1	0	1	1	0	0	0	0	0	0	0	0	0	0	0	0
Breakfast	Cereal + Milk + Juice	Cereals	1	0	0	0	0	0	0	0	0	0	0	0	0	0	0	0	0
Breakfast	Cereal w/ banana	Cereals	1	0	0	0	0	0	0	0	0	0	0	0	0	0	0	0	0
Breakfast	Cereal w/ Fruit	Cereals	1	0	0	0	0	0	0	0	0	0	0	0	0	0	0	0	1
Breakfast	Cereal w/ Grains	Cereals	0	0	1	0	0	0	0	0	0	0	0	0	0	0	0	0	0
Breakfast	Cereal w/ Milk	Cereals	0	1	0	0	0	1	0	0	0	0	0	0	0	0	0	0	0
Breakfast	cereal&milk	Cereals	1	0	1	0	0	0	0	0	0	0	0	0	0	0	0	0	0
Breakfast	cereals	Cereals	0	0	1	0	0	0	0	0	0	0	0	0	0	0	0	0	0
Breakfast	Dried Fruit & Cereal	Cereals	1	0	1	0	0	0	0	0	0	0	0	0	0	0	0	0	0
Breakfast	Fruit w/ Cereal	Cereals	1	0	0	0	0	0	0	0	0	1	0	0	0	0	0	0	0
Breakfast	Fruits w/ Cereal	Cereals	1	1	0	1	0	0	0	0	0	0	0	0	0	0	0	0	1
Breakfast	Granola	Cereals	1	0	1	0	0	0	0	0	0	0	0	1	0	0	0	0	0
Breakfast	Granola	Cereals	0	1	0	0	0	0	0	0	0	0	0	0	0	0	0	0	0
Breakfast	Granola	Cereals	1	1	1	0	0	1	0	0	0	0	0	0	0	0	0	0	0
Breakfast	Granola	Cereals	0	1	1	1	0	0	0	0	0	0	0	0	0	0	0	0	0
Breakfast	Granola	Cereals	0	0	0	1	0	0	0	0	0	0	0	0	0	0	0	0	0
Breakfast	Granola	Cereals	0	0	0	1	0	0	0	0	0	0	0	0	0	0	0	0	0
Breakfast	Granola	Cereals	0	0	1	1	0	0	0	0	0	0	0	0	0	0	0	0	0
Breakfast	Granola	Cereals	0	0	1	1	0	0	0	0	0	0	0	0	0	0	0	0	0
Breakfast	Granola - Cereal	Cereals	1	1	0	0	0	0	0	0	0	0	0	0	0	0	0	0	0
Breakfast	Granola bar	Cereals	0	1	0	0	0	0	0	0	0	0	0	0	0	0	0	1	0
Breakfast	Milk w/ Cereal	Cereals	1	0	0	0	0	0	0	0	0	0	0	0	0	0	0	0	0
Breakfast	Oatmeal	Cereals	0	1	1	0	0	0	0	0	0	0	0	0	0	0	0	0	0
Breakfast	Oatmeal	Cereals	0	0	0	0	0	0	0	0	0	0	0	0	1	0	0	0	0
Breakfast	Oatmeal	Cereals	1	0	1	1	1	0	0	0	0	0	0	0	0	0	0	0	0
Breakfast	Oatmeal	Cereals	0	0	1	0	0	0	0	0	0	0	0	0	0	0	0	0	0
Breakfast	Oatmeal	Cereals	1	1	0	0	0	0	0	0	0	0	0	0	0	0	0	0	0
Breakfast	Oatmeal	Cereals	0	1	1	0	0	0	0	0	0	0	0	0	0	0	0	0	0
Breakfast	Oatmeal	Cereals	0	1	0	0	0	0	0	0	0	0	0	0	0	0	0	0	0
Breakfast	Oatmeal	Cereals	1	0	0	0	0	0	0	0	0	0	0	0	0	0	0	0	0
Breakfast	Oatmeal	Cereals	1	1	0	0	0	0	0	0	0	0	0	0	0	0	0	0	0
Breakfast	Oatmeal	Cereals	0	1	0	0	0	0	0	0	0	0	0	0	0	0	0	0	0
Breakfast	Oatmeal	Cereals	1	1	0	1	0	0	0	0	0	0	0	0	0	0	0	0	0
Breakfast	Oatmeal	Cereals	0	0	1	0	0	0	0	0	0	0	0	0	0	0	0	0	0
Breakfast	Oatmeal	Cereals	0	0	0	1	0	0	0	0	0	0	0	0	0	0	0	0	0
Breakfast	Oatmeal	Cereals	1	1	1	0	0	0	0	0	0	1	0	0	0	0	0	0	1
Breakfast	Oatmeal	Cereals	0	0	0	0	0	1	0	0	0	0	0	0	0	0	0	0	1
Breakfast	Oatmeal	Cereals	0	0	0	1	0	0	0	0	0	0	0	0	0	0	0	0	1
Breakfast	Oatmeal Breakfast Cookie	Cereals	0	0	1	0	0	0	0	0	0	0	0	0	0	0	1	0	0
Breakfast	Oats	Cereals	1	0	1	0	0	0	0	0	0	0	0	0	0	0	0	0	0
Breakfast	Oats	Cereals	0	1	0	0	0	0	0	0	0	0	0	0	0	0	0	0	1
Breakfast	Oats	Cereals	0	0	1	0	0	0	0	0	0	0	0	1	0	0	0	0	0
Breakfast	Oats & Honey	Cereals	1	0	1	1	0	0	0	0	0	0	0	0	0	0	0	0	0
Breakfast	Black Coffee	Coffee	1	1	1	0	0	0	0	0	0	0	0	0	0	0	0	0	0
Breakfast	Black Coffee	Coffee	0	1	0	0	0	0	0	0	0	0	0	1	0	0	0	0	0
Breakfast	Black Coffee	Coffee	1	1	0	0	0	0	0	0	0	0	0	0	0	0	0	0	0
Breakfast	Black Coffee	Coffee	0	1	0	0	0	0	0	0	0	0	0	0	0	0	0	0	0
Breakfast	Black coffee	Coffee	0	1	0	0	1	0	0	0	0	0	0	1	0	0	0	0	0
Breakfast	Black coffee	Coffee	0	1	0	0	1	1	0	0	0	0	0	0	0	0	0	0	0
Breakfast	Coffee	Coffee	0	1	0	0	1	0	0	0	0	0	0	0	1	0	0	0	0
Breakfast	Coffee	Coffee	1	1	0	0	0	0	0	0	0	0	0	0	0	0	0	0	0
Breakfast	Coffee	Coffee	1	0	0	1	0	0	0	0	0	0	0	0	0	0	0	0	0
Breakfast	coffee	Coffee	0	0	0	0	1	0	0	0	0	0	0	0	0	0	0	0	0
Breakfast	Coffee	Coffee	1	0	0	0	0	0	0	0	0	0	0	0	0	0	0	0	0
Breakfast	Coffee	Coffee	1	1	0	0	0	1	0	0	0	0	0	0	0	0	0	0	0
Breakfast	Coffee	Coffee	0	0	0	0	1	0	0	0	0	0	0	0	0	0	0	0	0
Breakfast	Coffee	Coffee	0	1	0	0	0	0	0	0	0	0	0	0	0	0	0	0	0
Breakfast	Coffee	Coffee	1	1	0	0	0	0	0	0	0	0	0	0	0	0	0	0	0
Breakfast	Coffee	Coffee	0	1	0	0	1	0	0	0	0	0	0	0	0	0	0	0	0
Breakfast	Coffee	Coffee	0	0	0	0	1	0	0	0	0	0	0	0	0	0	0	0	0
Breakfast	Coffee	Coffee	0	0	0	0	1	0	0	0	0	0	0	0	0	0	0	0	0
Breakfast	Coffee	Coffee	0	0	0	0	1	0	0	0	0	0	0	0	0	0	0	0	0
Breakfast	Coffee	Coffee	1	1	0	0	1	0	0	0	0	0	0	0	0	0	0	0	0
Breakfast	Coffee	Coffee	1	1	0	0	0	0	0	0	0	0	0	0	0	0	0	0	0
Breakfast	Coffee	Coffee	1	0	0	0	1	0	0	0	1	0	0	0	0	0	0	0	0
Breakfast	Coffee	Coffee	1	1	0	0	0	0	0	0	0	0	0	0	0	0	0	0	0
Breakfast	Coffee	Coffee	0	1	0	0	0	1	0	0	0	0	0	0	0	0	0	0	0
Breakfast	Coffee	Coffee	1	0	0	0	1	1	0	0	0	0	0	0	0	0	1	0	0
Breakfast	Coffee	Coffee	1	0	0	0	1	0	0	0	0	0	0	0	0	0	0	0	0
Breakfast	Coffee	Coffee	1	0	0	0	0	0	0	0	0	0	0	0	0	0	0	0	0
Breakfast	Coffee	Coffee	0	0	0	0	1	0	0	0	0	0	0	0	0	0	0	0	0
Breakfast	Coffee	Coffee	1	1	0	0	0	0	0	0	0	0	0	0	0	0	0	0	0
Breakfast	Coffee	Coffee	0	1	0	0	1	0	0	0	0	0	0	0	0	0	0	0	0
Breakfast	Coffee	Coffee	1	1	0	0	0	0	0	0	0	0	0	0	0	0	0	0	0
Breakfast	Coffee	Coffee	0	0	0	0	1	0	0	0	0	0	0	0	0	0	0	0	0
Breakfast	Coffee	Coffee	0	0	0	0	1	0	1	0	0	0	0	0	0	0	0	0	0
Breakfast	Coffee	Coffee	0	1	0	0	0	0	0	0	0	0	0	1	0	0	0	0	0
Breakfast	Coffee	Coffee	0	1	0	0	1	0	0	0	0	0	0	0	0	0	0	0	0
Breakfast	Coffee	Coffee	1	1	0	0	0	0	0	0	0	0	0	0	0	0	0	0	0
Breakfast	Coffee	Coffee	1	0	0	0	0	0	0	0	0	0	0	0	0	0	0	0	0
Breakfast	Coffee	Coffee	0	1	0	0	0	0	0	0	0	0	0	0	0	0	0	0	0
Breakfast	Coffee	Coffee	1	1	0	0	0	0	0	0	0	0	0	0	0	0	0	0	0
Breakfast	Coffee	Coffee	0	1	0	0	0	0	0	0	0	0	0	0	1	0	0	0	0
Breakfast	Coffee	Coffee	1	0	0	0	0	0	0	0	0	0	0	0	0	0	0	0	0
Breakfast	Coffee	Coffee	0	1	0	0	1	0	0	0	0	0	0	0	0	0	0	0	0
Breakfast	Coffee	Coffee	0	0	0	1	0	0	0	0	0	0	0	0	0	1	0	1	0
Breakfast	Coffee	Coffee	1	0	0	1	0	0	0	0	1	0	0	0	0	0	0	0	0
Breakfast	Coffee	Coffee	0	1	0	0	0	0	0	0	0	0	0	0	0	0	0	0	0
Breakfast	Coffee	Coffee	0	1	0	0	1	0	0	0	1	0	0	0	0	0	0	0	0
Breakfast	Coffee	Coffee	0	1	0	0	0	0	0	0	0	0	0	0	0	0	0	0	0
Breakfast	Coffee	Coffee	1	1	0	0	1	0	0	0	0	0	0	0	0	0	0	0	0
Breakfast	Coffee	Coffee	1	0	0	0	1	0	0	0	0	0	0	0	0	0	0	0	0
Breakfast	Coffee	Coffee	0	1	1	0	0	0	0	0	0	0	0	0	0	0	0	0	1
Breakfast	Coffee + Milk	Coffee	1	1	0	0	0	0	0	0	0	0	0	0	0	0	0	0	0
Breakfast	Coffee w/ Milk	Coffee	1	0	0	0	1	0	0	0	0	0	0	0	0	0	0	0	0
Breakfast	Coffee w/ Sugar	Coffee	0	1	0	0	0	0	0	0	0	0	0	0	0	0	0	0	0
Breakfast	Iced Coffee	Coffee	0	0	0	0	0	1	0	0	0	0	0	0	0	0	0	0	0
Breakfast	Latte	Coffee	0	0	0	0	0	1	0	0	0	0	0	0	0	0	0	0	0
Breakfast	Latte	Coffee	1	0	0	0	0	0	0	0	0	0	0	0	0	0	0	0	1
Breakfast	Regular Coffee	Coffee	1	0	0	0	0	0	0	0	0	0	0	0	0	0	0	0	0
Breakfast	Specialty Coffee	Coffee	0	1	0	0	0	0	0	0	0	0	0	0	1	0	0	0	0
Breakfast	boiled eggs	DairyEgg	0	0	1	0	0	0	0	0	0	0	0	0	0	0	0	0	0
Breakfast	Breakfast Milk	DairyEgg	0	1	1	0	0	0	1	0	0	0	0	0	0	0	0	0	0
Breakfast	Butter	DairyEgg	1	0	0	0	0	0	0	0	0	0	0	0	0	0	0	0	0
Breakfast	Butter	DairyEgg	1	0	0	0	0	0	0	0	0	0	0	0	0	0	0	0	0
Breakfast	Butter	DairyEgg	0	0	0	0	0	0	1	0	0	0	0	0	0	0	0	0	0
Breakfast	Butter	DairyEgg	1	0	0	0	0	0	0	0	0	0	0	0	0	0	0	0	0
Breakfast	Butter	DairyEgg	0	0	0	0	1	0	0	0	0	0	0	0	0	0	0	0	0
Breakfast	Butter	DairyEgg	1	0	0	0	0	0	0	0	0	0	0	0	0	0	0	0	1
Breakfast	Cheese	DairyEgg	1	1	0	0	0	0	0	0	0	0	0	0	0	0	0	0	0
Breakfast	Cheese	DairyEgg	1	0	0	0	0	0	0	0	0	0	0	0	0	0	0	0	0
Breakfast	cheese	DairyEgg	0	0	0	1	0	0	0	0	0	0	0	0	0	0	0	0	1
Breakfast	Coconut + Yogurt	DairyEgg	1	0	1	0	0	0	0	0	0	0	0	0	1	0	0	0	0
Breakfast	Condensed Milk	DairyEgg	0	0	0	0	0	1	0	0	0	0	0	0	0	0	0	0	1
Breakfast	creek yogurt	DairyEgg	0	0	0	1	0	0	0	0	0	0	0	0	0	0	0	0	1
Breakfast	Egg	DairyEgg	1	0	1	0	0	0	0	0	0	0	0	1	0	0	0	0	0
Breakfast	Egg	DairyEgg	0	0	0	0	0	1	0	0	0	0	0	0	1	0	0	0	0
Breakfast	Egg	DairyEgg	1	0	0	0	0	0	0	0	0	0	0	0	0	0	0	0	0
Breakfast	Egg	DairyEgg	1	1	1	1	0	0	0	0	0	0	0	0	0	0	0	0	0
Breakfast	Egg	DairyEgg	1	0	0	0	0	0	0	0	0	0	0	0	0	0	0	0	0
Breakfast	Egg	DairyEgg	0	0	0	1	0	0	0	0	1	0	0	0	0	1	0	0	0
Breakfast	Egg	DairyEgg	0	1	0	1	0	0	0	0	0	0	0	1	0	0	0	0	0
Breakfast	Egg	DairyEgg	0	1	0	0	0	0	0	0	0	0	0	0	0	0	0	0	0
Breakfast	Egg	DairyEgg	1	0	0	0	0	0	0	0	0	0	0	0	0	0	0	0	0
Breakfast	Egg	DairyEgg	0	0	0	0	0	0	0	0	0	0	0	0	0	0	0	0	1
Breakfast	Egg	DairyEgg	0	0	0	0	0	0	0	0	0	0	0	0	0	0	0	0	1
Breakfast	Egg whites	DairyEgg	0	0	1	1	0	0	0	0	0	1	0	0	0	0	0	0	0
Breakfast	Egg Whites Omelette	DairyEgg	0	0	1	0	0	0	0	0	0	0	0	0	0	0	0	0	0
Breakfast	Eggs	DairyEgg	0	0	1	0	0	0	0	0	0	0	0	0	0	0	0	0	0
Breakfast	Eggs	DairyEgg	0	0	1	0	0	0	0	0	0	0	0	0	0	0	0	0	0
Breakfast	Eggs	DairyEgg	0	1	0	0	0	0	0	0	0	0	0	0	0	0	0	0	0
Breakfast	Eggs	DairyEgg	0	0	0	0	1	0	0	0	0	0	0	0	0	0	0	0	0
Breakfast	Eggs	DairyEgg	1	0	1	0	0	0	0	0	0	0	0	0	0	0	0	0	0
Breakfast	Eggs	DairyEgg	1	1	0	1	0	0	0	0	0	0	0	0	0	0	0	0	0
Breakfast	Eggs	DairyEgg	1	0	1	0	0	0	0	0	0	0	0	0	0	0	0	0	0
Breakfast	Eggs	DairyEgg	0	0	0	0	0	0	0	0	0	0	0	0	0	0	0	1	0
Breakfast	Eggs	DairyEgg	1	0	0	1	0	0	0	0	0	0	0	0	0	0	0	0	0
Breakfast	Eggs	DairyEgg	1	0	1	1	0	1	0	0	0	0	0	0	0	0	0	0	0
Breakfast	Eggs	DairyEgg	1	0	0	0	0	0	0	0	0	0	0	0	0	0	0	0	0
Breakfast	Eggs	DairyEgg	0	1	0	1	0	0	0	0	0	0	0	0	0	0	0	0	0
Breakfast	Eggs	DairyEgg	1	0	0	0	0	0	0	0	0	0	0	0	0	0	0	0	0
Breakfast	Eggs	DairyEgg	1	0	0	0	0	0	0	0	0	0	0	0	0	0	0	0	0
Breakfast	Eggs	DairyEgg	1	0	0	1	0	0	0	0	0	0	0	0	0	0	0	0	0
Breakfast	Eggs	DairyEgg	0	0	0	1	0	0	0	0	0	0	0	0	0	0	0	0	0
Breakfast	Eggs	DairyEgg	0	0	0	1	1	0	1	0	0	0	0	0	0	0	0	0	0
Breakfast	Eggs	DairyEgg	1	0	1	0	0	0	0	0	0	0	0	0	0	0	0	0	0
Breakfast	Eggs	DairyEgg	1	0	1	0	0	0	0	0	0	0	0	0	0	0	0	0	0
Breakfast	Eggs	DairyEgg	0	0	0	1	0	0	0	0	0	0	0	0	0	0	0	0	0
Breakfast	Eggs	DairyEgg	1	1	0	0	0	0	0	0	0	0	0	0	0	0	0	0	0
Breakfast	Eggs	DairyEgg	0	0	0	0	0	0	1	0	1	0	0	0	0	0	0	0	0
Breakfast	Eggs	DairyEgg	0	0	0	0	0	1	0	0	0	0	0	0	0	0	0	0	0
Breakfast	Eggs	DairyEgg	0	1	0	0	0	0	0	0	0	0	0	0	0	0	0	0	0
Breakfast	Eggs	DairyEgg	0	0	0	0	0	0	0	0	0	0	0	0	0	1	0	1	0
Breakfast	Eggs	DairyEgg	0	0	0	1	0	0	0	0	0	0	0	0	0	0	0	0	0
Breakfast	Eggs	DairyEgg	1	0	0	0	0	0	0	0	0	0	0	0	0	0	0	0	0
Breakfast	Eggs	DairyEgg	0	0	0	0	1	0	1	0	0	0	0	0	0	0	0	1	0
Breakfast	Eggs	DairyEgg	1	0	0	0	0	0	0	0	0	0	0	0	0	0	0	0	1
Breakfast	Eggs	DairyEgg	0	0	0	1	0	0	0	0	0	0	0	0	0	0	0	0	1
Breakfast	Eggs	DairyEgg	0	0	1	1	0	0	0	0	0	0	0	0	0	0	0	0	1
Breakfast	Eggs	DairyEgg	0	0	0	0	0	0	0	0	0	0	0	0	0	0	0	0	1
Breakfast	Eggs	DairyEgg	1	0	0	0	0	0	0	0	0	0	0	0	0	0	0	0	1
Breakfast	Fried Egg	DairyEgg	1	1	0	1	0	1	0	0	0	0	0	0	0	0	0	0	0
Breakfast	Fried Egg	DairyEgg	0	0	1	1	1	0	0	0	0	0	0	0	0	0	0	0	0
Breakfast	Fried Egg	DairyEgg	1	0	0	1	0	0	0	0	0	0	0	0	0	0	0	0	0
Breakfast	Fried Egg	DairyEgg	1	0	0	0	0	0	0	0	0	0	0	0	0	0	0	0	1
Breakfast	Fried Egg	DairyEgg	0	1	0	1	0	0	0	0	0	0	0	0	0	0	0	0	0
Breakfast	Fried Eggs	DairyEgg	0	0	0	0	0	1	0	0	0	0	0	0	0	0	0	0	0
Breakfast	greek yogurt	DairyEgg	0	0	1	0	0	1	0	0	0	0	0	0	0	0	0	0	0
Breakfast	Hardboiled Eggs	DairyEgg	0	1	1	0	0	0	0	0	0	0	0	0	0	0	0	0	0
Breakfast	Hardboiled Eggs	DairyEgg	1	0	0	0	0	0	0	0	0	0	0	1	0	0	0	0	0
Breakfast	Hardboiled Eggs	DairyEgg	1	1	0	0	0	0	0	0	0	0	0	0	0	0	0	0	1
Breakfast	milk	DairyEgg	0	0	1	0	1	0	0	0	0	0	0	0	0	0	0	0	0
Breakfast	Milk	DairyEgg	1	0	1	0	0	0	0	0	0	0	0	0	0	0	0	0	0
Breakfast	Milk	DairyEgg	1	1	1	0	0	0	0	0	0	0	0	0	0	0	0	0	0
Breakfast	Milk	DairyEgg	1	0	0	0	0	0	0	0	0	0	0	0	0	0	0	0	0
Breakfast	milk	DairyEgg	1	1	1	0	0	0	0	0	0	0	0	0	0	0	0	0	0
Breakfast	Milk	DairyEgg	0	0	1	0	0	0	0	0	0	0	0	0	0	0	0	0	0
Breakfast	milk	DairyEgg	0	0	1	0	0	0	0	0	0	0	0	0	0	0	0	0	0
Breakfast	Milk	DairyEgg	0	1	0	0	0	0	0	0	0	0	0	0	0	0	0	0	0
Breakfast	Milk	DairyEgg	1	1	0	0	0	0	0	0	0	0	0	0	0	0	0	0	0
Breakfast	Milk	DairyEgg	0	0	0	0	1	0	0	0	0	0	0	0	0	0	0	0	0
Breakfast	Milk	DairyEgg	1	0	1	0	0	0	0	0	0	0	0	0	0	0	0	0	0
Breakfast	Milk	DairyEgg	1	0	0	0	0	0	0	0	0	0	0	0	0	0	0	0	0
Breakfast	milk	DairyEgg	0	0	1	0	0	0	0	0	0	0	0	0	0	0	0	0	0
Breakfast	Milk	DairyEgg	0	1	0	0	0	0	0	0	0	0	0	0	0	0	0	0	0
Breakfast	Milk	DairyEgg	0	0	1	0	0	0	0	0	0	0	0	0	0	0	0	0	0
Breakfast	Milk	DairyEgg	1	0	0	0	1	0	0	0	0	0	0	0	0	0	0	0	0
Breakfast	Milk	DairyEgg	0	1	0	0	0	0	0	0	0	0	0	0	0	0	0	0	0
Breakfast	milk	DairyEgg	1	0	0	0	0	0	0	0	0	0	0	0	0	0	0	0	0
Breakfast	Milk	DairyEgg	0	1	0	0	0	0	0	0	0	0	0	0	0	0	0	0	0
Breakfast	Milk	DairyEgg	1	0	0	0	0	0	0	0	0	0	0	0	0	0	0	0	0
Breakfast	Milk	DairyEgg	0	1	1	0	0	0	0	0	0	0	0	0	0	0	0	0	0
Breakfast	Milk	DairyEgg	1	0	0	1	0	0	0	0	0	0	0	0	0	0	0	0	0
Breakfast	milk	DairyEgg	0	0	1	0	0	0	0	0	0	0	0	0	0	0	0	0	0
Breakfast	Milk	DairyEgg	0	1	0	1	0	0	0	0	0	0	0	0	0	0	0	0	0
Breakfast	Milk	DairyEgg	0	1	0	0	0	0	0	0	0	0	0	0	0	0	0	0	0
Breakfast	milk	DairyEgg	1	0	0	0	0	0	0	0	0	0	0	0	0	0	0	0	0
Breakfast	Milk	DairyEgg	1	0	0	0	1	0	0	0	0	0	0	0	0	0	0	0	0
Breakfast	Milk	DairyEgg	0	0	0	0	0	0	0	0	0	0	0	0	0	1	0	0	0
Breakfast	Milk	DairyEgg	1	0	0	1	0	0	0	0	0	0	0	0	0	0	0	0	0
Breakfast	Milk	DairyEgg	1	0	0	1	0	0	0	0	0	0	0	0	0	0	0	0	0
Breakfast	Milk	DairyEgg	0	0	0	0	0	0	0	0	0	0	0	1	0	0	0	0	0
Breakfast	Milk	DairyEgg	0	1	0	0	0	0	0	0	0	0	0	0	0	0	0	0	0
Breakfast	Milk	DairyEgg	0	1	0	0	0	0	0	0	0	0	0	0	0	0	0	0	0
Breakfast	Milk	DairyEgg	0	1	1	1	1	0	0	0	0	0	0	0	0	0	0	0	0
Breakfast	Milk	DairyEgg	0	0	1	0	0	0	0	0	0	0	0	0	0	0	0	1	0
Breakfast	Milk	DairyEgg	1	1	0	0	1	0	0	0	0	0	0	0	0	0	0	0	0
Breakfast	Milk	DairyEgg	0	1	1	0	0	0	0	0	0	0	0	0	0	0	0	0	0
Breakfast	Milk	DairyEgg	1	0	0	0	0	0	0	0	0	0	0	0	0	0	0	0	0
Breakfast	Milk	DairyEgg	0	0	0	0	0	0	0	0	0	0	0	0	0	0	0	0	0
Breakfast	Milk w/ Cereal	DairyEgg	0	0	0	1	0	0	0	0	0	0	0	0	0	0	0	0	0
Breakfast	Omelette	DairyEgg	1	0	0	0	0	0	1	0	0	0	0	0	0	0	0	0	0
Breakfast	Omelette	DairyEgg	0	1	0	0	0	0	0	0	0	0	0	0	0	0	0	0	1
Breakfast	Omelette	DairyEgg	0	0	0	0	0	0	0	0	0	0	0	0	0	0	0	0	1
Breakfast	Omelette/Eggs	DairyEgg	1	0	0	0	0	0	0	0	0	0	0	0	0	0	0	0	0
Breakfast	Omlette	DairyEgg	1	0	0	0	0	0	0	0	0	0	0	0	0	0	0	0	0
Breakfast	Omlette	DairyEgg	0	0	0	0	0	1	0	0	0	0	0	0	0	0	0	0	0
Breakfast	Omlettes	DairyEgg	0	0	0	0	0	0	0	0	0	0	0	0	0	0	0	0	1
Breakfast	Parfait	DairyEgg	1	0	1	0	0	0	0	0	0	0	0	0	0	0	0	0	0
Breakfast	Scambled Eggs	DairyEgg	0	1	0	0	0	0	1	0	0	0	0	0	0	0	0	0	0
Breakfast	Scambled Eggs	DairyEgg	1	0	0	0	1	0	0	0	0	0	0	0	0	0	0	0	1
Breakfast	Scrambled Egg	DairyEgg	1	0	0	0	0	0	0	0	1	0	0	0	0	0	0	0	0
Breakfast	Scrambled Egg	DairyEgg	0	0	1	0	0	0	0	0	0	0	0	1	0	0	0	0	0
Breakfast	Skim Milk	DairyEgg	1	0	0	0	0	0	0	0	0	0	0	0	0	0	0	0	0
Breakfast	Yogurt	DairyEgg	1	0	1	0	0	0	0	0	0	0	0	0	0	0	0	0	0
Breakfast	Yogurt	DairyEgg	1	0	1	0	0	0	0	0	0	0	0	0	0	0	0	0	0
Breakfast	Yogurt	DairyEgg	0	1	0	0	0	0	0	0	0	0	0	0	0	0	0	0	0
Breakfast	Yogurt	DairyEgg	0	1	1	0	0	0	0	0	0	0	0	0	0	0	0	0	0
Breakfast	Yogurt	DairyEgg	1	0	1	1	0	0	0	0	0	0	0	0	0	0	0	0	0
Breakfast	Yogurt	DairyEgg	1	0	0	1	0	0	0	0	0	0	0	0	0	0	0	0	0
Breakfast	Yogurt	DairyEgg	1	0	0	0	1	0	0	0	0	1	0	0	0	0	0	0	0
Breakfast	Yogurt	DairyEgg	0	0	1	1	0	0	0	0	0	0	0	0	0	0	0	0	0
Breakfast	Yogurt	DairyEgg	1	0	1	0	0	0	0	0	0	0	0	0	0	0	0	0	1
Breakfast	Yogurt	DairyEgg	1	0	1	0	0	0	0	0	0	0	0	0	0	0	0	0	1
Breakfast	Breakfast Sandwiches	Fast	1	0	0	0	0	0	0	0	0	0	0	0	0	0	0	0	0
Breakfast	Peanut butter + Bread	Fast	0	0	0	1	0	0	0	0	0	0	0	0	0	0	0	0	0
Breakfast	Peanut butter + Bread	Fast	0	1	1	1	0	0	0	0	0	0	0	0	0	0	0	0	0
Breakfast	Peanut butter Sandwich	Fast	0	1	0	0	0	0	0	0	0	0	0	0	0	0	0	0	0
Breakfast	Apple	Fruits	0	0	0	1	0	0	0	0	0	0	0	0	0	0	0	0	0
Breakfast	apple	Fruits	0	0	0	1	0	0	0	0	0	0	0	0	0	0	0	0	0
Breakfast	Apple	Fruits	1	1	1	1	0	0	0	0	0	0	0	0	0	0	0	0	0
Breakfast	Apple Juice	Fruits	1	0	0	0	0	0	0	0	0	0	0	0	0	0	0	0	0
Breakfast	Apple Juice	Fruits	1	0	1	0	0	0	0	0	0	0	0	0	0	0	0	0	0
Breakfast	Apple Juice	Fruits	1	0	0	1	0	0	0	0	0	0	0	0	0	0	0	0	0
Breakfast	Apple Juice	Fruits	0	1	0	0	0	0	0	0	0	0	0	0	0	0	0	0	0
Breakfast	Apple juice	Fruits	0	0	1	0	0	0	0	0	0	0	0	0	0	0	0	0	0
Breakfast	Apple Juice	Fruits	0	0	0	0	0	0	0	0	0	0	0	0	0	0	0	0	1
Breakfast	Apple Juice	Fruits	0	0	0	1	0	0	0	0	0	0	0	0	0	0	0	0	1
Breakfast	Apples	Fruits	1	0	1	0	0	0	0	0	0	0	0	0	0	0	0	0	0
Breakfast	Apples	Fruits	0	0	1	0	0	0	0	0	0	0	0	1	0	0	0	0	0
Breakfast	Apples	Fruits	1	1	1	1	0	0	0	0	0	0	0	0	0	0	0	0	0
Breakfast	Apples w/ PB	Fruits	1	0	0	0	0	0	0	0	0	0	0	0	0	0	0	0	0
Breakfast	Avocados	Fruits	1	0	1	0	0	0	0	0	0	0	0	1	0	0	0	0	0
Breakfast	Banana	Fruits	1	0	0	1	0	0	0	0	0	0	0	0	0	0	0	0	0
Breakfast	Banana	Fruits	1	1	1	1	0	0	0	0	0	0	0	0	0	0	0	0	0
Breakfast	Banana	Fruits	0	0	1	0	0	0	0	0	0	0	0	0	0	0	0	0	0
Breakfast	Banana	Fruits	1	0	1	0	0	0	0	0	0	0	0	0	0	0	0	0	0
Breakfast	Banana	Fruits	1	0	0	1	0	0	0	0	0	0	0	0	0	0	0	0	0
Breakfast	Banana	Fruits	1	0	0	0	0	0	0	0	0	0	0	0	0	0	0	0	0
Breakfast	Banana	Fruits	0	0	0	1	0	0	0	0	0	0	0	0	0	0	0	0	0
Breakfast	Banana	Fruits	1	1	0	1	0	0	0	0	0	1	0	0	0	0	0	0	0
Breakfast	Banana	Fruits	0	0	1	1	0	0	0	0	0	0	0	0	0	0	0	0	0
Breakfast	Banana	Fruits	1	0	0	1	0	0	0	0	0	0	0	0	0	0	0	0	0
Breakfast	Banana	Fruits	1	0	0	1	0	0	0	0	0	0	0	0	0	0	0	0	0
Breakfast	Banana	Fruits	0	1	0	0	0	0	0	0	0	0	0	0	0	0	0	0	0
Breakfast	Banana/Apple	Fruits	1	0	0	1	0	0	0	0	0	0	0	0	0	0	0	0	0
Breakfast	Bananas	Fruits	0	1	1	0	0	0	0	0	0	0	0	0	0	0	0	0	0
Breakfast	Bananas	Fruits	1	0	1	0	1	0	0	0	0	0	0	0	0	0	0	0	0
Breakfast	Bananas	Fruits	1	0	0	1	0	0	0	0	0	0	0	0	0	0	0	0	0
Breakfast	Bananas	Fruits	0	0	1	0	0	0	0	0	0	0	0	0	0	0	0	0	0
Breakfast	Bananas	Fruits	1	1	0	0	0	0	0	0	0	0	0	0	0	0	0	0	0
Breakfast	Bananas	Fruits	0	0	1	0	0	0	0	0	0	0	0	0	0	0	0	0	0
Breakfast	Bananas	Fruits	1	0	0	1	0	0	0	0	0	0	0	0	0	0	0	0	0
Breakfast	Bananas	Fruits	1	0	0	1	0	0	0	0	0	0	0	0	0	0	0	0	0
Breakfast	Bananas	Fruits	0	0	0	1	0	0	0	0	0	0	0	0	0	0	0	0	0
Breakfast	Bananas	Fruits	1	0	0	0	1	0	0	0	0	0	0	0	0	0	0	0	0
Breakfast	Bananas	Fruits	0	1	0	0	0	0	0	0	0	0	0	0	0	0	1	0	0
Breakfast	Bananas/Strawberries	Fruits	1	0	1	0	0	0	0	0	0	0	0	0	0	0	0	0	0
Breakfast	Berries	Fruits	1	0	1	0	0	0	0	0	0	1	0	0	0	0	0	0	0
Breakfast	Blackberries	Fruits	0	0	0	0	0	0	1	0	0	0	0	0	0	0	0	0	0
Breakfast	Blackberries	Fruits	1	0	0	0	0	0	0	0	0	0	0	0	0	0	0	0	0
Breakfast	Blackberries/Raspberries	Fruits	1	0	1	0	0	0	0	0	0	0	0	0	0	0	0	0	0
Breakfast	Blueberries	Fruits	1	1	0	0	0	0	0	0	0	1	0	0	0	0	0	0	0
Breakfast	Blueberries	Fruits	1	0	0	0	1	0	0	0	0	0	0	0	0	0	0	0	0
Breakfast	Blueberries	Fruits	1	0	0	0	0	0	0	0	0	0	0	0	0	0	0	0	0
Breakfast	Blueberries	Fruits	1	0	0	0	0	0	0	0	0	0	0	0	0	0	0	0	1
Breakfast	Blueberry	Fruits	1	0	0	0	0	0	0	0	0	0	0	0	0	0	0	0	0
Breakfast	Blueberry	Fruits	1	0	0	0	0	0	0	0	0	0	0	0	0	0	0	0	0
Breakfast	Blueberry	Fruits	0	1	1	1	0	0	0	0	0	0	0	0	0	0	0	0	1
Breakfast	Cherries	Fruits	1	0	0	0	0	0	0	0	0	0	0	0	0	0	0	0	0
Breakfast	Clementines	Fruits	1	0	0	1	0	0	0	0	0	0	0	0	0	0	0	0	0
Breakfast	Cranberries	Fruits	0	0	1	0	0	0	0	0	0	0	0	0	0	0	0	0	0
Breakfast	Cranberry Juice	Fruits	0	1	1	0	0	0	0	1	0	0	0	0	0	0	0	0	0
Breakfast	Cranberry Juice	Fruits	1	0	1	0	0	0	0	0	0	0	0	0	0	0	0	0	0
Breakfast	Dried Fruits	Fruits	1	0	1	0	0	0	0	0	0	0	0	0	0	0	0	0	0
Breakfast	Dried Fruits	Fruits	1	0	0	1	0	0	0	0	0	0	0	0	0	0	0	0	0
Breakfast	Dried Strawberry	Fruits	1	0	0	0	0	0	0	0	0	0	0	0	0	0	0	0	0
Breakfast	Dry Fruit	Fruits	0	0	0	0	0	0	0	0	0	0	0	1	0	0	0	0	0
Breakfast	Fruit	Fruits	1	0	0	1	0	0	0	0	0	0	0	0	0	1	0	0	0
Breakfast	Fruit	Fruits	0	0	1	0	0	0	0	0	0	0	0	1	0	0	0	0	0
Breakfast	Fruit	Fruits	1	0	0	0	0	0	0	0	0	0	0	0	0	0	0	0	0
Breakfast	Fruit	Fruits	0	0	0	1	1	0	0	0	0	0	0	0	0	0	0	0	0
Breakfast	Fruit	Fruits	1	0	1	0	0	0	0	0	0	0	0	0	0	0	0	0	0
Breakfast	fruit	Fruits	0	0	1	0	0	0	0	0	0	0	0	0	0	0	0	0	0
Breakfast	Fruit	Fruits	1	0	0	0	0	1	0	0	0	0	0	0	0	0	0	0	0
Breakfast	fruit	Fruits	1	0	1	0	0	0	0	0	0	0	0	0	0	0	0	0	0
Breakfast	Fruit	Fruits	1	0	0	1	0	0	0	0	0	0	0	0	0	0	0	0	0
Breakfast	fruit	Fruits	0	1	0	0	0	0	0	0	0	0	0	0	0	0	0	0	0
Breakfast	Fruit	Fruits	0	1	1	0	0	0	0	0	0	0	0	0	0	0	0	0	0
Breakfast	Fruit	Fruits	0	0	0	0	0	0	0	0	0	0	0	0	0	0	0	0	1
Breakfast	Fruit	Fruits	0	0	0	1	0	0	0	0	0	0	0	0	0	0	0	0	1
Breakfast	Fruit Salad	Fruits	1	0	1	1	0	0	0	0	0	0	0	0	0	0	0	0	0
Breakfast	Fruit Smoothie	Fruits	1	0	0	0	0	0	0	0	0	0	0	0	0	0	0	0	0
Breakfast	Fruit Smoothie	Fruits	0	1	1	0	0	0	0	0	0	0	0	0	0	0	0	0	0
Breakfast	Fruit smoothies	Fruits	0	1	1	0	0	0	0	0	0	0	0	0	0	0	1	0	0
Breakfast	Fruit/Vegetable Juice	Fruits	1	1	1	0	0	0	0	0	0	0	0	0	0	0	0	0	0
Breakfast	Fruits	Fruits	0	0	0	0	0	0	0	0	0	0	0	0	0	0	1	0	0
Breakfast	Fruits	Fruits	1	0	0	0	0	0	0	0	0	0	0	0	0	0	0	0	0
Breakfast	Fruits	Fruits	1	0	0	0	0	0	0	0	0	0	0	0	0	0	0	0	1
Breakfast	Grape	Fruits	1	0	0	0	0	0	0	0	0	0	0	0	0	0	0	0	0
Breakfast	grape	Fruits	0	0	1	1	0	0	0	0	0	0	0	0	0	0	0	0	0
Breakfast	Grape Fruit	Fruits	1	0	0	0	0	0	0	0	0	0	0	0	0	0	0	0	1
Breakfast	Grapefruit	Fruits	1	1	0	0	0	0	0	0	0	0	0	0	0	0	0	0	0
Breakfast	Grapefruit-Kiwi	Fruits	0	0	1	0	0	0	0	0	0	0	0	0	0	0	0	0	0
Breakfast	Grapes	Fruits	0	0	1	0	0	0	0	0	0	0	0	0	0	0	0	0	0
Breakfast	Grapes	Fruits	0	1	0	0	0	1	0	0	0	0	0	0	0	0	0	0	0
Breakfast	Grapes	Fruits	1	0	1	0	0	1	0	0	0	0	0	0	0	0	0	0	0
Breakfast	Grapes	Fruits	1	1	0	1	0	0	0	0	0	0	0	0	0	0	0	0	0
Breakfast	Honeydew	Fruits	0	0	0	0	0	0	0	0	0	0	0	0	0	0	0	0	1
Breakfast	Juice	Fruits	0	0	1	0	0	0	0	0	0	0	0	0	0	0	1	0	0
Breakfast	Kiwi	Fruits	0	0	0	0	0	0	1	0	0	0	0	0	0	0	0	0	0
Breakfast	Mango	Fruits	1	0	0	0	0	0	0	0	0	0	0	0	0	0	0	0	0
Breakfast	oj	Fruits	0	1	0	0	0	0	0	0	0	0	0	0	0	0	0	0	0
Breakfast	Orange	Fruits	0	0	1	0	1	0	0	0	0	0	0	0	0	0	0	0	0
Breakfast	Orange	Fruits	1	1	0	0	0	0	0	0	0	0	0	0	0	0	0	0	0
Breakfast	Orange Juice	Fruits	0	1	0	0	0	1	0	0	0	0	0	0	0	0	0	0	0
Breakfast	Orange Juice	Fruits	1	1	0	0	0	0	0	0	0	0	0	0	0	0	0	0	0
Breakfast	Orange juice	Fruits	1	0	0	0	0	1	0	0	0	0	0	0	0	0	0	0	0
Breakfast	Orange Juice	Fruits	1	0	0	0	0	1	0	0	0	0	0	0	0	0	0	0	0
Breakfast	Orange Juice	Fruits	1	1	0	0	0	0	0	0	0	0	0	0	0	0	0	0	0
Breakfast	Orange Juice	Fruits	0	0	1	0	0	0	0	0	0	0	0	0	0	0	0	0	0
Breakfast	Orange Juice	Fruits	0	1	0	0	0	0	0	0	0	0	0	0	0	0	0	0	0
Breakfast	Orange Juice	Fruits	1	0	1	0	0	0	0	0	0	0	0	0	0	0	0	0	0
Breakfast	Orange Juice	Fruits	0	0	1	1	0	0	0	0	0	0	0	0	0	0	0	0	0
Breakfast	Orange Juice	Fruits	1	0	0	0	0	0	0	0	0	0	0	0	0	0	0	0	0
Breakfast	Orange Juice	Fruits	0	1	0	0	0	0	0	0	0	0	0	0	0	0	0	0	0
Breakfast	Orange Juice	Fruits	1	0	0	0	0	0	1	0	0	0	0	0	0	0	0	0	0
Breakfast	Orange Juice	Fruits	0	1	0	0	0	0	0	0	0	0	0	0	0	0	0	0	0
Breakfast	Orange Juice	Fruits	1	1	0	0	0	0	0	0	0	0	0	0	0	0	0	0	0
Breakfast	Orange Juice	Fruits	1	0	0	0	0	0	0	0	0	0	0	1	0	0	0	0	0
Breakfast	Orange Juice	Fruits	1	0	0	1	0	0	0	0	0	0	0	0	0	0	0	0	0
Breakfast	Orange Juice	Fruits	1	0	0	0	0	0	0	0	0	0	0	0	0	0	0	0	0
Breakfast	Orange Juice	Fruits	1	0	0	0	0	0	0	0	0	0	0	0	0	0	0	0	0
Breakfast	Orange Juice	Fruits	1	0	0	1	0	0	0	0	0	0	0	0	0	0	0	0	0
Breakfast	Orange Juice	Fruits	0	0	0	1	0	0	0	0	0	0	0	0	0	0	0	0	1
Breakfast	Orange Juice	Fruits	1	0	0	0	0	0	0	0	0	0	0	0	0	0	0	0	1
Breakfast	Orange/Apple Juice	Fruits	0	1	0	0	0	0	0	0	0	0	0	0	0	0	0	0	0
Breakfast	oranges	Fruits	0	0	0	1	0	0	0	0	0	0	0	0	0	0	0	0	0
Breakfast	Oranges	Fruits	0	0	0	0	0	1	0	0	0	0	0	0	0	0	0	0	0
Breakfast	Oranges	Fruits	1	0	0	1	0	0	0	0	0	0	0	0	0	0	0	0	0
Breakfast	Oranges	Fruits	1	0	1	0	0	1	0	0	0	0	0	0	0	0	0	0	0
Breakfast	Peaches	Fruits	1	0	1	0	0	0	0	0	0	0	0	0	0	0	0	0	0
Breakfast	Peanut butter + Banana	Fruits	1	0	0	1	0	0	0	0	0	0	0	0	0	0	0	0	0
Breakfast	Pineapple	Fruits	0	0	0	0	0	0	0	0	0	0	0	0	0	1	0	0	0
Breakfast	Pineapple	Fruits	1	0	0	0	1	0	0	0	0	0	0	0	0	0	0	0	0
Breakfast	Raspberries	Fruits	1	0	0	0	0	0	0	0	0	0	0	0	0	0	0	0	0
Breakfast	Raspberries	Fruits	0	0	0	0	0	0	0	0	0	0	0	0	0	0	0	0	1
Breakfast	Raspberries	Fruits	0	0	0	0	0	0	1	0	0	0	0	0	0	0	0	0	0
Breakfast	Red or green grapes	Fruits	1	0	0	0	0	0	0	0	0	0	0	0	0	0	0	1	0
Breakfast	Smoothie	Fruits	1	0	1	1	0	1	0	0	0	0	0	0	0	0	0	0	0
Breakfast	Smoothie	Fruits	0	0	0	1	0	1	0	0	0	0	0	0	0	0	0	0	1
Breakfast	Smoothies	Fruits	0	1	0	0	0	0	0	0	0	0	0	0	0	0	0	0	0
Breakfast	Smoothies	Fruits	1	0	0	1	0	0	0	0	0	0	0	0	0	0	0	0	0
Breakfast	Stawberries- Blueberry	Fruits	1	0	1	0	0	0	0	0	0	0	0	0	0	0	0	0	1
Breakfast	Strawberries	Fruits	1	0	1	1	0	0	0	0	0	0	0	0	0	0	0	0	0
Breakfast	strawberries	Fruits	1	0	1	0	0	1	0	0	0	0	0	0	0	0	0	0	0
Breakfast	Strawberries	Fruits	1	0	1	0	1	0	0	0	0	0	0	0	0	0	0	0	0
Breakfast	Strawberries	Fruits	0	0	0	0	0	1	0	0	0	0	0	0	0	0	0	0	0
Breakfast	Strawberries	Fruits	1	0	0	1	0	0	0	0	0	0	0	0	0	0	0	0	0
Breakfast	Strawberries	Fruits	1	0	1	0	0	1	0	0	0	0	0	0	0	0	0	0	0
Breakfast	Strawberries	Fruits	1	0	1	0	0	0	0	0	0	1	0	0	0	0	1	0	0
Breakfast	Strawberries	Fruits	1	0	0	0	0	0	0	0	0	0	0	0	0	0	0	0	0
Breakfast	Strawberries	Fruits	1	0	0	0	1	0	0	0	0	0	0	0	0	0	0	0	0
Breakfast	Strawberries	Fruits	1	0	0	0	0	0	0	0	0	0	0	0	0	0	0	1	0
Breakfast	Strawberry	Fruits	1	0	0	0	0	0	0	0	0	0	0	0	0	0	0	0	0
Breakfast	Strawberry	Fruits	1	0	0	0	0	0	0	0	0	0	0	0	0	0	0	0	0
Breakfast	Strawberry	Fruits	1	0	0	1	0	0	0	0	0	0	0	0	0	0	0	0	0
Breakfast	Strawberry	Fruits	0	1	1	1	0	0	0	0	0	0	0	0	0	0	0	0	1
Breakfast	Strawberry smoothie	Fruits	0	0	0	0	0	0	0	0	0	0	0	0	0	0	1	0	0
Breakfast	Tangerines	Fruits	1	0	0	0	1	0	0	0	0	0	0	0	0	0	0	0	0
Breakfast	Watermelon	Fruits	1	0	0	0	0	0	0	0	0	0	0	0	0	0	0	0	0
Breakfast	Watermelon juice	Fruits	1	0	0	0	0	0	0	0	0	0	0	0	0	0	0	0	0
Breakfast	Cereal	Grains	0	1	1	0	0	0	0	0	0	0	0	0	0	0	0	0	0
Breakfast	Peanut Butter	Legume	0	0	1	0	0	0	0	0	0	0	0	0	0	0	0	0	0
Breakfast	Peanut butter	Legume	1	0	1	1	0	0	0	0	0	0	0	0	0	0	0	0	0
Breakfast	peanut butter	Legume	1	0	0	0	0	0	0	0	0	0	0	0	0	0	0	0	0
Breakfast	Peanut butter	Legume	1	0	0	1	0	0	0	0	0	0	0	0	0	0	0	0	0
Breakfast	Peanut butter	Legume	0	1	0	0	0	0	0	0	0	0	0	0	0	0	0	0	0
Breakfast	Peanut butter	Legume	0	0	1	0	0	0	0	0	0	0	0	0	0	0	0	0	0
Breakfast	Peanut butter	Legume	1	0	0	1	0	0	0	0	0	0	0	0	0	0	0	0	0
Breakfast	Peanut butter	Legume	0	0	0	1	0	0	0	0	0	0	0	0	0	0	0	0	0
Breakfast	Peanut butter	Legume	1	1	0	1	0	0	0	0	0	0	0	0	0	0	0	0	0
Breakfast	Peanut butter	Legume	1	0	0	0	0	0	0	0	0	0	0	0	0	0	0	0	0
Breakfast	Peanut butter	Legume	0	1	0	0	0	0	0	0	0	0	0	0	0	0	0	0	0
Breakfast	Peanut butter	Legume	0	1	0	0	0	0	0	0	0	0	0	0	0	0	0	0	0
Breakfast	Peanut butter	Legume	1	1	1	0	0	0	0	0	0	0	0	0	0	0	0	0	0
Breakfast	peanutbutter	Legume	0	0	1	0	0	0	0	0	0	0	0	0	0	0	0	0	0
Breakfast	Almonds	Nuts	0	1	1	0	0	0	0	0	0	0	0	0	0	0	0	0	0
Breakfast	Almonds	Nuts	0	1	0	0	0	0	0	0	0	0	0	0	0	0	0	0	0
Breakfast	Coconut	Nuts	1	0	0	0	0	0	0	0	0	0	0	0	0	0	0	0	0
Breakfast	Mixed nuts	Nuts	1	1	0	0	0	0	0	0	0	0	0	0	0	0	0	0	0
Breakfast	nuts	Nuts	0	0	1	0	1	0	0	0	0	0	0	0	0	0	0	0	0
Breakfast	Nuts	Nuts	1	0	0	1	0	0	0	0	0	0	0	0	0	0	0	0	0
Breakfast	Nuts & Raisin	Nuts	1	0	0	0	0	0	0	0	0	0	0	0	0	0	0	0	1
Breakfast	Nuts (Cashews)	Nuts	0	0	1	0	0	0	0	0	0	0	0	0	0	0	0	0	0
Breakfast	Pecans	Nuts	0	1	0	0	0	0	0	0	0	0	0	0	0	0	0	0	0
Breakfast	Shredded Coconut	Nuts	1	0	0	0	0	0	0	0	0	0	0	0	0	0	0	0	0
Breakfast	Walnuts	Nuts	0	0	0	0	0	1	0	0	0	0	0	0	0	0	0	0	0
Breakfast	Bacon	Sausages	1	0	1	0	0	0	0	0	0	0	0	0	0	0	0	0	0
Breakfast	Bacon	Sausages	1	0	0	0	0	0	0	0	0	0	0	0	0	0	0	0	0
Breakfast	Bacon	Sausages	1	0	0	0	0	0	0	0	0	0	0	0	0	0	0	0	0
Breakfast	Bacon	Sausages	1	0	0	1	0	0	0	0	0	0	0	0	0	0	0	0	0
Breakfast	Bacon	Sausages	0	0	1	1	0	0	0	0	0	0	0	0	0	0	0	0	0
Breakfast	Bacon	Sausages	0	0	0	1	0	0	0	0	0	0	0	0	0	1	0	1	0
Breakfast	Bacon	Sausages	1	0	0	0	0	0	0	0	0	0	0	0	0	0	0	0	0
Breakfast	Bacon	Sausages	0	0	0	0	0	1	0	0	0	0	0	0	0	0	0	0	0
Breakfast	Bacon	Sausages	1	0	0	0	0	0	0	0	0	0	0	0	0	0	0	0	0
Breakfast	Bacon	Sausages	1	0	0	0	0	0	0	0	1	0	0	0	0	0	0	0	0
Breakfast	Bacon	Sausages	0	0	0	0	0	0	0	0	0	1	0	0	0	0	0	0	0
Breakfast	Bacon	Sausages	0	0	0	1	0	0	0	0	0	0	0	0	0	0	0	0	0
Breakfast	bacon	Sausages	1	0	0	0	0	0	0	0	0	0	0	0	0	0	0	0	0
Breakfast	bacon	Sausages	1	0	0	0	0	0	0	0	0	0	0	0	0	0	0	0	0
Breakfast	Bacon	Sausages	1	0	0	0	0	0	0	0	0	0	0	0	0	0	0	0	0
Breakfast	Bacon	Sausages	1	0	0	0	0	0	0	0	0	0	0	0	0	0	0	0	0
Breakfast	Bacon	Sausages	0	0	0	0	0	0	0	0	0	0	0	0	0	1	0	1	0
Breakfast	Bacon	Sausages	1	1	0	0	0	0	0	0	0	0	0	0	0	0	0	0	0
Breakfast	Bacon	Sausages	1	0	0	0	0	0	0	0	0	0	0	0	0	0	0	0	0
Breakfast	Bacon	Sausages	0	1	0	0	0	0	0	0	0	0	0	0	0	0	0	0	0
Breakfast	Bacon	Sausages	1	0	0	0	0	0	0	0	0	0	0	0	0	0	0	0	1
Breakfast	Bacon	Sausages	0	0	0	1	0	0	0	0	0	0	0	0	0	0	0	0	1
Breakfast	Bacon	Sausages	1	0	0	0	0	0	0	0	0	0	0	0	0	0	0	0	0
Breakfast	Bacon/ham	Sausages	1	0	0	0	0	0	0	0	0	0	0	0	0	0	0	0	0
Breakfast	Bacon/Sausage	Sausages	0	0	0	1	0	0	0	0	1	0	0	0	0	1	0	0	0
Breakfast	Ham	Sausages	1	0	0	0	0	0	0	0	0	0	0	0	0	0	0	0	0
Breakfast	Ham/Bacon	Sausages	0	0	0	1	0	0	1	0	0	0	0	0	0	0	0	0	0
Breakfast	Sausage	Sausages	1	0	0	0	0	0	0	0	0	0	0	0	0	0	0	0	0
Breakfast	Sausage	Sausages	0	0	0	1	0	0	0	0	0	0	0	0	0	0	0	0	0
Breakfast	Sausage	Sausages	1	0	0	0	0	0	0	0	0	0	0	0	0	0	0	0	0
Breakfast	Cereal Bar	Snacks	1	1	1	0	0	0	0	0	0	1	0	0	0	0	0	0	0
Breakfast	Energy Bar	Snacks	0	1	0	1	0	0	0	0	0	0	0	0	0	0	0	0	0
Breakfast	Fruit Bars	Snacks	0	0	0	1	0	0	0	0	0	0	0	0	0	0	0	0	0
Breakfast	Granola Bar	Snacks	0	1	0	1	0	0	0	0	0	0	0	0	0	0	0	0	0
Breakfast	Granola Bar	Snacks	0	0	0	1	0	0	0	0	0	1	0	0	0	0	0	0	0
Breakfast	Granola bar	Snacks	0	0	0	1	0	0	0	0	0	0	0	0	0	0	0	0	0
Breakfast	Granola bars	Snacks	0	0	0	1	0	0	0	0	0	0	0	0	0	0	0	0	0
Breakfast	Granola bars	Snacks	0	0	0	1	0	0	0	0	0	0	0	0	0	0	0	0	0
Breakfast	Granola Bars	Snacks	0	0	0	1	0	0	0	0	0	0	0	0	0	0	0	0	0
Breakfast	Granola Bars	Snacks	0	0	0	1	0	0	0	0	0	0	0	0	0	0	0	0	0
Breakfast	Granola Bars	Snacks	0	0	0	1	0	0	0	0	0	0	0	1	0	0	0	0	0
Breakfast	Granola Bars	Snacks	0	1	0	1	0	0	0	0	0	0	0	0	0	0	0	0	0
Breakfast	Granola Bars	Snacks	0	0	1	1	0	0	0	0	0	1	0	0	0	0	0	0	0
Breakfast	Granola bars	Snacks	0	1	0	1	0	0	0	0	0	0	0	0	0	0	0	0	0
Breakfast	Granola Bars	Snacks	0	1	0	0	0	0	0	0	0	0	0	0	0	0	0	0	0
Breakfast	Granola Bars	Snacks	0	1	0	0	0	0	0	0	0	0	0	0	0	0	0	0	0
Breakfast	Granola Bars	Snacks	1	1	0	0	0	0	0	0	0	0	0	0	0	0	0	0	1
Breakfast	Rice Cakes	Snacks	1	1	0	0	0	0	0	0	0	0	0	0	0	0	0	0	0
Breakfast	Coke	Soda	0	1	0	0	0	0	0	0	0	0	0	0	0	0	0	0	0
Breakfast	Regular Coke	Soda	1	1	0	0	0	0	0	0	0	0	0	0	0	0	0	0	0
Breakfast	soda	Soda	1	0	0	1	0	0	0	0	0	0	0	0	0	0	0	0	0
Breakfast	Gravy	Soups	0	0	0	1	0	0	0	0	0	0	0	0	0	0	0	0	0
Breakfast	Honey	Sweets	1	0	0	0	0	0	0	0	0	0	0	0	0	0	0	0	0
Breakfast	Honey	Sweets	1	0	0	0	0	0	0	0	0	0	0	0	0	0	0	0	0
Breakfast	Honey	Sweets	1	0	1	0	0	0	0	0	0	0	0	0	0	0	0	0	0
Breakfast	Honey	Sweets	0	0	1	0	0	0	0	0	0	0	0	0	0	0	0	0	0
Breakfast	Honey	Sweets	1	0	0	1	0	0	0	0	0	0	0	0	0	0	0	0	0
Breakfast	Honey	Sweets	0	1	0	0	0	0	0	0	0	0	0	0	0	0	0	0	0
Breakfast	Black Tea	Tea	0	0	1	0	0	0	0	0	0	0	0	0	0	0	0	0	1
Breakfast	Dandelion Tea	Tea	0	0	1	0	0	0	0	0	0	0	0	0	0	0	0	0	1
Breakfast	Green Tea	Tea	0	0	1	0	0	0	1	0	0	0	0	0	0	0	0	0	0
Breakfast	Green Tea	Tea	1	1	0	0	0	0	0	0	0	0	0	1	0	0	0	0	0
Breakfast	Green Tea	Tea	0	0	0	0	0	0	0	0	0	0	0	0	0	0	0	0	1
Breakfast	Honey & Tea	Tea	0	0	1	0	0	0	0	0	0	0	0	0	0	0	0	0	0
Breakfast	Hot Tea	Tea	1	0	0	0	0	0	0	0	0	0	0	0	0	0	0	0	0
Breakfast	Hot Tea	Tea	0	0	0	0	0	0	0	0	1	0	0	0	0	0	0	0	0
Breakfast	tea	Tea	0	0	1	0	0	0	0	0	0	0	0	0	0	0	0	0	0
Breakfast	tea	Tea	0	1	0	0	0	1	0	0	0	0	0	0	0	0	0	0	0
Breakfast	Tea	Tea	1	1	0	0	0	0	0	0	0	0	0	0	0	0	0	0	0
Breakfast	tea	Tea	1	0	1	1	0	0	0	0	0	0	0	0	0	0	0	0	0
Breakfast	Tea	Tea	0	1	0	0	0	0	0	0	0	0	0	0	0	0	0	0	0
Breakfast	tea	Tea	1	1	0	0	0	0	0	0	0	0	0	0	0	0	0	0	0
Breakfast	Tea	Tea	0	1	0	0	0	0	0	0	0	0	0	0	0	0	0	0	0
Breakfast	Tea w/ Sugar	Tea	1	0	0	0	0	0	0	0	0	0	0	0	0	0	0	0	0
Breakfast	Bell Peppers	Veggie	1	0	0	0	0	0	0	0	0	0	0	0	0	0	0	0	0
Breakfast	Hasbrowns	Veggie	0	0	0	1	0	0	0	0	0	0	0	0	0	0	0	0	0
Breakfast	Hasbrowns	Veggie	0	0	0	0	0	0	1	0	1	0	0	0	0	0	0	0	0
Breakfast	Hashbrown	Veggie	0	1	0	0	0	1	0	0	0	0	0	0	0	0	0	0	0
Breakfast	Hashbrown	Veggie	1	0	1	0	0	0	0	0	0	0	0	0	0	0	0	0	0
Breakfast	Hashbrown	Veggie	0	0	0	0	0	0	0	0	0	1	0	0	0	0	0	0	0
Breakfast	Hashbrown	Veggie	1	0	0	0	0	0	0	0	0	0	0	0	0	0	0	0	1
Breakfast	Hashbrowns	Veggie	1	0	0	0	0	0	0	0	0	0	0	0	0	0	0	0	0
Breakfast	Hashbrowns	Veggie	1	0	0	0	0	0	0	0	0	0	0	0	0	0	0	0	0
Breakfast	Hashbrowns	Veggie	1	0	0	1	0	0	0	0	0	0	0	0	0	0	0	0	0
Breakfast	Hashbrowns	Veggie	0	1	0	0	0	0	0	0	0	0	0	0	0	0	0	0	0
Breakfast	Onions	Veggie	1	1	0	0	0	0	0	0	0	0	0	0	0	0	0	0	0
Breakfast	Onions/celery	Veggie	1	0	0	0	0	0	0	0	0	0	0	0	0	0	0	0	0
Breakfast	Parsley	Veggie	1	0	0	0	0	0	0	0	0	0	0	0	0	0	0	0	0
Breakfast	potato	Veggie	0	0	0	1	0	0	0	0	1	0	0	0	0	1	0	0	0
Breakfast	Potatoes	Veggie	1	0	0	0	0	0	0	0	0	0	0	0	0	0	0	0	0
Breakfast	Tomato Juice	Veggie	0	0	1	0	0	0	0	0	0	0	0	0	0	0	0	0	0
Breakfast	tomato juice	Veggie	1	0	0	0	0	0	0	0	0	0	0	0	0	0	0	0	0
Breakfast	Tomato/Vegetable Juice	Veggie	1	0	1	0	0	0	0	0	0	0	0	0	0	0	0	0	0
Breakfast	water	Water	0	0	1	0	0	0	0	0	0	0	0	0	0	0	0	0	0
Breakfast	water	Water	0	0	1	0	0	0	0	0	0	0	0	0	0	0	0	0	0
Breakfast	Water	Water	1	1	0	0	1	0	0	0	0	0	0	0	0	0	0	0	0
Breakfast	Water	Water	0	1	1	0	0	0	0	0	0	0	0	0	0	0	0	0	0
Breakfast	Water	Water	0	1	1	1	0	0	0	0	0	0	0	0	0	0	0	0	0
Breakfast	Water	Water	0	0	1	0	0	0	0	0	0	0	0	0	0	0	1	0	0
Breakfast	Water	Water	1	0	1	0	0	0	0	0	0	0	0	0	0	0	0	0	0
Breakfast	Water	Water	0	0	1	0	0	0	0	0	0	0	0	0	0	0	0	0	0
Breakfast	Water	Water	0	0	1	1	0	0	1	0	0	0	0	0	0	0	0	0	0
Breakfast	Water	Water	0	1	0	0	0	0	0	0	0	0	0	0	0	0	1	0	0
Breakfast	Water	Water	0	1	1	0	0	0	0	0	0	0	0	0	0	1	0	0	0
Breakfast	Water	Water	0	1	1	0	0	0	0	0	0	0	0	0	0	1	0	0	0
Breakfast	Water	Water	1	0	1	0	0	0	0	0	0	0	0	0	0	0	0	0	0
Breakfast	Water	Water	0	0	1	0	0	0	0	0	0	0	0	1	0	0	0	0	0
Breakfast	Water	Water	0	0	0	1	0	0	0	0	0	0	0	0	0	0	0	0	0
Breakfast	Water	Water	0	1	0	0	0	0	0	0	0	0	0	1	0	0	0	0	0
Breakfast	Water	Water	0	1	1	1	0	0	0	0	0	0	0	0	0	0	1	0	0
Breakfast	Water	Water	0	0	1	0	0	0	0	0	0	0	0	0	0	0	0	0	0
Brunch	Brownies	Baked	0	0	0	1	0	0	1	0	1	0	0	0	0	0	0	0	0
Brunch	Pancakes	Baked	1	0	0	0	0	0	0	0	1	0	0	0	0	0	0	0	0
Brunch	Oatmeal	Cereals	1	0	0	0	0	0	0	0	0	0	0	0	0	0	0	0	0
Brunch	Coffee	Coffee	0	0	0	0	0	0	0	0	1	0	0	0	1	0	0	0	0
Brunch	Cheese	DairyEgg	1	1	0	1	0	0	0	0	0	0	0	0	0	0	0	0	0
Brunch	Egg	DairyEgg	1	0	0	0	0	0	0	0	0	0	0	0	0	0	0	0	0
Brunch	Eggs	DairyEgg	1	0	0	0	0	0	0	0	0	0	0	0	0	0	0	0	0
Brunch	Cheese Toast	Fast	0	0	0	0	0	0	0	0	1	0	0	0	0	0	0	0	0
Brunch	Banana	Fruits	1	0	1	1	0	0	0	0	0	0	0	0	0	0	0	0	0
Brunch	Red Grapes	Fruits	1	0	1	0	0	0	0	0	0	0	0	0	0	0	0	0	0
Brunch	Peanut butter	Legume	1	1	0	1	0	0	0	0	0	0	0	0	0	0	0	0	0
Brunch	Bacon	Sausages	1	0	0	0	0	0	0	0	0	0	0	0	0	0	0	0	0
Brunch	Ham	Sausages	1	0	0	0	0	0	0	0	0	0	0	0	0	0	0	0	0
Brunch	Granola Bars	Snacks	0	1	0	1	0	0	0	0	0	0	0	0	0	0	0	0	1
Brunch	Honey	Sweets	1	1	1	0	0	0	0	0	0	0	0	0	0	0	0	0	0
Brunch	Tea	Tea	0	1	0	0	0	0	0	0	0	0	0	0	1	0	0	0	0
Brunch	Green Onions	Veggie	1	0	1	0	0	0	0	0	0	0	0	0	0	0	0	0	1
Brunch	Hashbrowns	Veggie	1	0	0	0	0	0	0	0	0	0	0	0	0	0	0	0	0
Dinner	Alcohol	Alcohol	1	0	0	0	0	1	0	0	1	0	0	0	1	0	0	0	0
Dinner	Alcohol	Alcohol	0	0	0	0	0	0	0	0	1	0	0	0	0	0	0	0	0
Dinner	Beer	Alcohol	1	0	0	0	0	0	0	0	0	0	0	0	0	0	0	0	0
Dinner	Beer	Alcohol	1	0	0	0	0	0	0	0	1	0	0	0	0	0	0	0	0
Dinner	Beer	Alcohol	1	0	0	0	0	1	0	0	0	0	0	0	0	0	0	0	0
Dinner	Beer	Alcohol	0	0	0	0	1	1	0	0	1	0	0	0	0	0	0	0	0
Dinner	Beer	Alcohol	1	0	0	0	0	0	0	0	1	0	0	0	0	0	0	0	0
Dinner	Beer	Alcohol	0	0	0	0	0	0	0	0	0	0	0	0	1	0	1	0	0
Dinner	Beer	Alcohol	0	0	0	0	0	0	0	0	1	0	0	0	0	0	0	0	0
Dinner	Beer	Alcohol	1	0	0	0	0	0	0	0	0	0	0	0	1	0	0	0	0
Dinner	Beer	Alcohol	1	0	0	0	0	0	0	0	1	0	0	0	0	0	0	0	0
Dinner	Beer/Wine	Alcohol	1	0	0	0	0	0	0	0	0	0	0	0	0	0	0	0	0
Dinner	Wheat beer	Alcohol	1	0	0	0	0	0	0	0	0	0	0	0	0	0	0	0	0
Dinner	White Rice	Alcohol	0	0	0	0	0	0	0	0	0	0	0	0	0	0	0	0	1
Dinner	Wine	Alcohol	0	0	0	0	0	1	0	0	1	0	0	0	0	0	0	0	0
Dinner	Wine	Alcohol	1	1	1	0	0	0	0	0	1	0	0	0	0	0	0	0	0
Dinner	Wine	Alcohol	1	0	0	0	0	1	0	0	0	0	0	0	0	0	0	0	0
Dinner	Wine	Alcohol	0	0	0	0	0	1	0	0	0	0	0	0	0	0	0	0	0
Dinner	Wine	Alcohol	1	0	0	0	0	0	0	0	0	0	0	0	0	0	0	0	0
Dinner	Wine	Alcohol	1	0	0	0	0	0	0	0	0	0	0	0	0	0	0	0	0
Dinner	wine	Alcohol	1	0	0	0	1	0	0	0	0	0	0	0	0	0	0	0	0
Dinner	Wine	Alcohol	0	0	0	0	0	0	0	0	1	0	0	0	0	0	0	0	0
Dinner	Wine	Alcohol	1	0	0	0	0	1	0	0	1	0	0	0	0	0	0	0	0
Dinner	Wine	Alcohol	0	0	0	0	0	1	0	0	0	0	0	0	0	0	0	0	0
Dinner	Wine	Alcohol	1	0	0	0	0	0	0	0	0	0	0	0	0	0	0	0	0
Dinner	Wine	Alcohol	1	0	0	0	0	0	0	0	0	0	0	0	0	0	0	0	0
Dinner	Wine	Alcohol	1	0	1	0	0	0	0	0	0	0	0	0	0	0	0	0	0
Dinner	Wine	Alcohol	0	0	0	0	1	0	0	0	0	0	0	0	0	0	0	0	0
Dinner	Wine	Alcohol	0	0	0	0	1	0	0	0	0	0	0	0	0	0	0	0	0
Dinner	Wine	Alcohol	0	0	0	0	0	1	0	0	1	0	0	0	0	0	0	0	0
Dinner	Wine	Alcohol	0	0	0	0	0	0	0	0	0	0	0	0	1	0	0	0	0
Dinner	Wine	Alcohol	0	0	0	0	1	0	0	0	1	0	0	0	0	0	0	0	0
Dinner	Wine	Alcohol	0	0	0	0	0	0	0	0	1	0	0	0	0	0	0	0	0
Dinner	wine	Alcohol	0	0	0	0	0	0	0	0	1	0	0	0	0	0	0	0	0
Dinner	Wine	Alcohol	0	0	0	0	0	0	0	0	1	0	0	0	0	1	0	0	0
Dinner	Bread	Baked	1	0	0	0	0	0	0	0	0	0	0	0	0	0	0	0	0
Dinner	Bread	Baked	1	0	0	0	0	0	0	0	0	0	0	0	0	0	0	0	0
Dinner	bread	Baked	0	0	0	1	0	0	0	0	0	0	0	0	0	0	0	0	0
Dinner	Bread	Baked	0	0	0	0	1	0	0	0	0	0	0	0	0	0	0	0	0
Dinner	Bread	Baked	0	1	0	0	0	0	0	0	0	0	0	0	0	0	0	0	0
Dinner	Bread	Baked	0	1	0	0	0	0	0	0	0	0	0	0	0	0	0	0	0
Dinner	Bread	Baked	0	1	0	1	0	0	0	0	0	0	0	0	0	0	0	1	0
Dinner	Bread	Baked	0	0	0	0	0	0	0	0	0	0	0	0	0	0	0	0	1
Dinner	Bread	Baked	1	0	0	0	0	0	0	0	0	0	0	0	0	0	0	0	0
Dinner	Bread	Baked	0	0	0	1	0	0	0	0	0	0	0	0	0	0	0	0	0
Dinner	Bread	Baked	0	0	0	1	0	0	0	0	0	1	0	0	0	0	0	0	0
Dinner	Bread	Baked	0	0	1	0	1	0	0	0	0	0	0	0	0	0	0	0	0
Dinner	Bread	Baked	0	0	0	1	0	0	0	0	0	0	0	0	0	0	0	0	0
Dinner	Bread	Baked	1	1	0	0	0	0	0	0	0	0	0	0	0	0	0	0	1
Dinner	Bread & Butter	Baked	1	0	0	0	0	0	0	0	0	0	0	0	0	0	0	0	0
Dinner	Bread & Butter	Baked	1	1	1	0	0	0	0	0	0	0	0	0	0	0	0	0	0
Dinner	Bread (wheat)	Baked	0	0	1	0	0	0	0	0	0	0	0	0	0	0	0	0	0
Dinner	Bread/Chips	Baked	1	0	0	0	0	0	0	0	0	0	0	0	0	0	0	0	0
Dinner	Breads	Baked	1	0	0	0	0	0	0	0	0	0	0	0	0	0	0	0	0
Dinner	Breads	Baked	1	0	0	0	0	0	0	0	0	0	0	0	0	0	0	0	0
Dinner	Brownies	Baked	1	0	0	0	0	1	0	0	0	0	0	0	0	0	0	0	0
Dinner	Brownies	Baked	0	0	0	0	0	0	0	0	1	0	0	0	0	1	0	0	0
Dinner	Brownies	Baked	1	0	0	0	0	0	0	0	0	0	0	0	0	0	0	0	0
Dinner	Brownies	Baked	0	1	1	0	0	0	0	0	0	0	0	0	0	0	0	0	0
Dinner	Cake	Baked	0	0	0	0	0	1	0	0	0	0	0	0	0	0	0	0	0
Dinner	Cookie	Baked	1	0	0	0	0	0	0	0	0	0	0	0	0	0	0	0	0
Dinner	Cookies	Baked	1	0	0	0	0	1	0	0	0	0	0	0	0	0	0	0	0
Dinner	Cookies	Baked	1	0	1	0	0	1	0	0	0	0	0	0	0	0	0	0	0
Dinner	Cookies	Baked	0	0	0	1	0	1	0	0	0	0	0	0	0	0	0	0	0
Dinner	Cookies	Baked	0	0	0	1	0	0	0	0	0	0	0	0	0	0	0	0	0
Dinner	Cookies	Baked	0	0	0	0	0	0	0	0	1	0	0	0	0	1	0	0	0
Dinner	Cookies	Baked	1	0	0	0	0	0	0	0	0	0	0	0	0	0	1	0	0
Dinner	Corn bread	Baked	0	0	0	0	1	0	0	0	0	0	0	0	0	0	0	0	0
Dinner	Crackers	Baked	0	0	0	1	0	0	0	0	0	0	0	0	0	0	0	0	0
Dinner	Crackers	Baked	1	0	0	0	0	0	0	0	0	0	0	0	0	0	0	0	0
Dinner	Egg Roll	Baked	0	0	0	1	0	0	0	0	0	0	0	0	0	0	0	0	0
Dinner	French Bread	Baked	1	0	0	0	0	0	0	0	0	0	0	0	0	0	0	0	0
Dinner	French Toast	Baked	1	0	0	1	0	0	0	0	0	0	0	0	0	0	0	0	0
Dinner	Garlic bread	Baked	0	0	0	0	0	0	0	0	1	0	0	0	0	0	0	0	0
Dinner	Garlic Bread	Baked	0	0	0	1	0	0	0	0	0	0	0	0	0	0	0	0	0
Dinner	Garlic Bread	Baked	1	0	0	0	0	0	0	0	1	0	0	0	0	0	0	0	0
Dinner	Garlic Bread	Baked	0	0	0	1	0	0	0	0	0	0	0	0	0	0	0	0	0
Dinner	pancakes	Baked	0	0	1	0	0	0	0	0	0	0	0	0	0	0	0	0	0
Dinner	Pie	Baked	0	0	0	0	0	1	0	0	0	0	0	0	0	0	0	0	0
Dinner	Pie	Baked	1	0	0	0	0	1	0	0	0	0	0	0	0	0	0	0	0
Dinner	Pie	Baked	0	0	0	0	0	0	1	0	1	0	0	0	0	1	0	0	0
Dinner	Pie	Baked	0	0	0	0	0	1	0	0	0	0	0	0	0	0	0	0	0
Dinner	Pie	Baked	0	0	0	1	0	0	0	0	0	0	0	0	0	0	0	0	1
Dinner	Pretzels & Crackers	Baked	0	1	0	0	0	0	0	0	0	0	0	0	0	0	0	0	0
Dinner	Roll	Baked	1	0	0	0	0	0	0	0	0	0	0	0	0	0	0	0	0
Dinner	sliced bread	Baked	1	0	0	0	1	0	0	0	0	0	0	0	0	0	0	0	0
Dinner	Toast	Baked	1	0	0	0	0	0	0	0	0	0	0	0	0	0	1	0	0
Dinner	Waffles	Baked	0	0	0	1	0	0	0	0	0	0	0	0	0	0	0	0	0
Dinner	Waffles	Baked	0	0	0	1	0	0	0	0	0	0	0	0	0	0	0	0	0
Dinner	Waffles	Baked	0	0	0	0	0	0	0	0	0	0	0	0	0	0	0	0	1
Dinner	Whole Grain Bread	Baked	1	0	1	0	0	0	0	0	0	0	0	0	0	0	0	0	1
Dinner	Whole Wheat Bread	Baked	0	0	1	0	0	0	0	0	0	0	0	0	0	0	0	0	0
Dinner	Whole Wheat Tortillas	Baked	0	0	1	0	0	0	0	0	0	0	0	0	0	0	0	0	0
Dinner	Beef	Beef	0	0	0	0	0	0	0	0	0	0	0	0	0	0	1	0	0
Dinner	Beef	Beef	0	0	0	1	0	0	0	0	0	0	0	0	0	0	0	0	0
Dinner	Beef	Beef	1	0	0	0	0	0	0	0	0	0	0	0	0	0	0	0	0
Dinner	beef	Beef	1	0	0	1	0	0	0	0	0	0	0	0	0	0	0	0	0
Dinner	beef	Beef	0	0	0	1	1	0	1	0	0	0	0	0	0	0	0	0	0
Dinner	Beef	Beef	1	0	0	0	0	0	1	0	0	0	0	0	0	0	0	0	0
Dinner	Beef	Beef	0	0	0	0	0	1	0	0	0	0	0	0	0	0	0	0	0
Dinner	beef	Beef	1	0	0	0	0	0	1	0	0	0	0	0	0	0	0	0	0
Dinner	Beef	Beef	0	0	0	1	0	0	0	0	0	0	0	0	0	0	1	0	0
Dinner	Beef	Beef	1	0	0	1	0	0	0	0	0	0	0	0	0	0	0	0	0
Dinner	Beef	Beef	1	0	0	0	0	0	1	0	0	0	0	0	0	0	0	0	0
Dinner	Beef	Beef	0	0	0	0	0	0	1	0	0	0	0	0	0	0	0	0	0
Dinner	Beef	Beef	1	0	0	0	0	0	0	0	0	0	0	0	0	0	1	0	0
Dinner	Beef	Beef	1	0	0	1	0	0	0	0	0	0	0	0	0	0	0	0	0
Dinner	Ground Beef	Beef	1	0	0	0	0	0	1	0	0	0	0	0	0	0	0	0	1
Dinner	Ground Beef	Beef	0	0	0	0	0	0	0	0	0	0	0	0	0	0	0	0	1
Dinner	Meat	Beef	0	1	0	0	0	0	0	0	0	0	0	0	0	0	0	0	1
Dinner	Steak	Beef	1	0	0	0	0	0	0	0	0	0	0	0	0	0	0	0	0
Dinner	Steak	Beef	0	0	0	1	0	0	0	0	0	0	0	0	0	0	0	0	0
Dinner	Steak	Beef	0	0	0	1	0	0	0	0	0	0	0	0	0	1	0	0	0
Dinner	Steak	Beef	0	0	0	0	0	1	0	0	0	1	0	0	0	0	0	0	0
Dinner	steak	Beef	1	0	1	0	0	0	0	0	0	0	0	0	0	0	0	0	0
Dinner	Steak	Beef	1	0	0	0	0	0	0	0	1	0	0	0	0	0	0	0	0
Dinner	Steak	Beef	1	0	0	0	0	0	1	0	0	0	0	0	0	0	0	0	0
Dinner	steak	Beef	1	0	0	0	0	0	0	0	0	0	0	0	0	0	0	0	0
Dinner	Steak	Beef	0	1	0	0	0	0	0	0	0	0	0	0	1	0	0	0	0
Dinner	Steak	Beef	1	0	0	0	0	0	0	0	0	0	0	0	0	0	0	0	0
Dinner	Steak	Beef	0	0	0	1	0	0	1	0	0	0	0	0	0	0	0	1	0
Dinner	Steak	Beef	0	0	0	1	0	0	0	0	1	0	0	0	0	0	0	0	0
Dinner	Steak	Beef	1	0	0	0	0	0	0	0	0	1	0	0	0	0	0	0	0
Dinner	Steak	Beef	1	0	0	0	0	0	0	0	0	0	0	0	0	0	0	0	1
Dinner	Steak	Beef	0	0	0	1	0	0	0	0	0	0	0	0	0	0	1	0	1
Dinner	Steak/Beef	Beef	1	0	0	1	0	0	0	0	1	0	0	0	0	0	0	0	0
Dinner	Caffeine	BevOther	0	1	0	0	0	0	0	0	0	0	0	0	0	0	0	0	0
Dinner	Cocktail	BevOther	0	0	0	0	0	0	0	0	1	0	0	0	0	0	0	0	0
Dinner	Cocktail	BevOther	0	0	0	0	0	0	0	0	1	0	0	0	0	0	0	0	0
Dinner	Greens	BevOther	0	0	0	0	0	0	0	0	0	0	0	0	0	0	0	0	1
Dinner	Lemonade	BevOther	1	0	1	0	0	0	0	0	0	0	0	0	0	0	0	0	0
Dinner	milkshakes	BevOther	1	0	0	0	0	0	0	0	0	0	0	0	0	0	0	0	0
Dinner	Cereal	Cereals	0	0	0	1	0	0	0	0	0	0	0	0	0	0	0	0	0
Dinner	Cereal	Cereals	0	1	0	1	0	0	0	0	0	0	0	0	0	0	0	0	0
Dinner	Cereal	Cereals	1	1	0	0	0	0	0	0	0	0	0	0	0	0	0	0	0
Dinner	Cereal	Cereals	0	0	0	1	0	0	0	0	0	0	0	0	0	0	0	0	0
Dinner	Cereal	Cereals	0	0	0	0	0	1	0	0	0	0	0	0	0	0	0	0	0
Dinner	Oatmeal	Cereals	0	0	0	0	0	0	0	0	0	0	0	0	0	0	0	0	1
Dinner	Brie Cheese	DairyEgg	1	0	0	0	0	0	0	0	0	0	0	0	0	0	0	0	0
Dinner	Butter	DairyEgg	0	1	0	0	0	0	0	0	0	0	0	0	0	0	0	0	0
Dinner	Butter	DairyEgg	1	0	0	0	1	0	0	0	0	0	0	0	0	0	0	0	0
Dinner	Butter	DairyEgg	0	1	0	0	0	0	0	0	0	0	0	0	0	0	0	0	0
Dinner	Butter	DairyEgg	1	0	0	0	0	0	0	0	0	0	0	0	0	0	0	0	0
Dinner	Butter	DairyEgg	1	0	0	0	0	0	0	0	0	0	0	0	0	0	0	0	0
Dinner	Butter	DairyEgg	1	0	0	0	0	0	0	0	0	0	0	0	0	0	0	0	1
Dinner	Cheddar Cheese	DairyEgg	1	0	0	0	0	0	0	0	0	0	0	0	0	0	0	0	0
Dinner	Cheese	DairyEgg	0	0	0	0	0	1	0	0	0	0	0	0	0	0	0	0	0
Dinner	cheese	DairyEgg	1	0	0	0	0	0	0	0	0	0	0	0	0	0	0	0	0
Dinner	Cheese	DairyEgg	1	0	0	0	0	0	0	0	0	0	0	0	0	0	0	0	0
Dinner	Cheese	DairyEgg	0	0	0	0	0	0	0	0	1	0	0	0	0	0	0	0	0
Dinner	Cheese	DairyEgg	1	1	0	0	1	0	0	0	0	0	0	0	0	0	0	0	0
Dinner	Cheese	DairyEgg	1	0	0	0	0	0	0	0	0	0	0	0	0	0	0	0	0
Dinner	Cheese	DairyEgg	0	0	0	1	0	0	0	0	0	0	0	0	0	0	0	0	0
Dinner	Cheese	DairyEgg	1	0	0	0	0	0	0	0	0	0	0	0	0	0	0	0	0
Dinner	Cheese	DairyEgg	0	0	0	0	1	0	0	0	0	0	0	0	0	0	0	0	0
Dinner	Cheese	DairyEgg	1	0	0	0	0	0	0	0	0	0	0	0	0	0	0	0	0
Dinner	Cheese	DairyEgg	1	0	0	0	0	0	0	0	0	0	0	0	0	0	0	0	1
Dinner	Cheese	DairyEgg	1	0	0	0	0	1	0	0	0	0	0	0	0	0	0	0	1
Dinner	Cheese	DairyEgg	0	0	1	1	0	0	0	0	0	0	0	0	0	0	0	0	1
Dinner	Cheese	DairyEgg	1	0	0	0	0	0	0	0	1	0	0	0	0	0	0	0	1
Dinner	egg	DairyEgg	0	0	0	1	0	0	0	0	0	1	0	0	0	0	0	0	0
Dinner	Eggs	DairyEgg	0	0	0	0	0	0	1	0	0	0	0	0	0	0	0	0	0
Dinner	Eggs	DairyEgg	1	0	0	1	0	0	0	0	0	0	0	0	0	0	0	0	0
Dinner	Eggs	DairyEgg	1	0	0	1	0	0	0	0	0	0	0	0	0	0	0	0	0
Dinner	Eggs	DairyEgg	0	0	0	1	0	0	0	0	0	0	0	0	0	0	0	0	0
Dinner	Fried Egg	DairyEgg	0	0	0	1	0	0	0	0	0	0	0	0	0	0	0	0	0
Dinner	Fried Egg	DairyEgg	1	1	0	0	0	0	0	0	0	0	0	0	0	0	0	0	1
Dinner	Frozen yogurt	DairyEgg	0	0	0	0	0	0	0	0	0	0	0	0	0	1	0	0	0
Dinner	Frozen yogurt	DairyEgg	1	0	0	0	0	0	0	0	0	0	0	0	0	0	0	1	0
Dinner	Hardboiled Eggs	DairyEgg	1	0	1	0	0	0	0	0	0	0	0	0	0	0	0	0	0
Dinner	Milk	DairyEgg	0	0	1	0	0	0	0	0	0	0	0	0	0	0	0	0	0
Dinner	Milk	DairyEgg	1	1	0	0	0	0	0	0	0	0	0	0	0	0	0	0	0
Dinner	Milk	DairyEgg	0	0	0	1	0	0	0	0	0	0	0	0	0	0	0	0	0
Dinner	Milk	DairyEgg	0	1	0	0	0	0	0	0	0	0	0	0	0	0	0	0	0
Dinner	Milk	DairyEgg	0	0	0	0	0	0	1	0	0	0	0	0	0	0	0	0	0
Dinner	Milk	DairyEgg	1	0	0	0	0	0	0	0	0	0	0	0	0	0	0	0	0
Dinner	Milk	DairyEgg	0	0	1	0	1	0	0	0	0	0	0	0	0	0	0	0	0
Dinner	Milk	DairyEgg	0	1	0	0	1	0	0	0	0	0	0	0	0	0	0	0	0
Dinner	Milk	DairyEgg	0	0	0	0	0	0	1	0	0	0	0	0	0	0	0	0	0
Dinner	Milk	DairyEgg	0	0	0	0	1	0	0	0	0	0	0	0	0	0	0	0	0
Dinner	Milk	DairyEgg	0	1	1	0	0	0	0	0	0	0	0	0	0	0	0	0	0
Dinner	Milk	DairyEgg	1	0	0	0	0	0	0	0	0	0	0	0	0	0	0	0	1
Dinner	Monzerella sticks	DairyEgg	0	0	0	0	0	0	0	0	0	0	0	0	0	1	0	0	0
Dinner	Mozerella Sticks	DairyEgg	0	0	0	1	0	0	0	0	0	0	0	0	0	0	1	0	1
Dinner	Scrambled Egg	DairyEgg	0	1	0	0	0	0	0	0	0	0	0	0	0	0	0	0	0
Dinner	BBQ	Fast food	0	0	0	1	0	0	0	0	0	0	0	0	0	0	0	0	1
Dinner	Buffalo Wings	Fast food	0	0	0	0	1	0	1	0	0	0	0	0	0	0	0	0	0
Dinner	Burger	Fast food	1	0	0	0	0	0	0	0	0	0	0	0	0	0	0	0	0
Dinner	Burger	Fast food	1	0	0	0	1	0	0	0	0	0	0	0	0	0	0	0	0
Dinner	Burger	Fast food	0	0	0	1	0	0	0	0	0	0	0	0	0	0	0	0	0
Dinner	Burger	Fast food	1	0	0	0	0	0	0	0	0	0	0	0	0	0	0	0	0
Dinner	Burger	Fast food	0	0	0	0	1	0	1	0	0	0	0	0	0	0	0	0	0
Dinner	Burger	Fast food	0	0	0	0	0	0	0	0	0	0	0	0	0	0	0	1	1
Dinner	Burger & Fries	Fast food	1	0	0	0	0	0	0	0	0	0	0	0	0	0	0	1	0
Dinner	Burger & Fries	Fast food	1	0	0	0	0	1	0	0	0	0	0	0	0	0	0	0	0
Dinner	Burgers	Fast food	1	0	0	0	0	0	0	0	0	0	0	0	0	0	0	0	0
Dinner	Burgers	Fast food	0	0	0	0	0	0	0	0	0	0	0	0	1	0	1	0	0
Dinner	Burgers	Fast food	0	0	0	0	0	0	0	0	0	0	0	0	0	1	0	0	0
Dinner	Burgers	Fast food	1	0	0	1	0	0	0	0	0	0	0	0	0	0	0	0	0
Dinner	Burgers	Fast food	0	0	0	0	0	0	0	0	0	0	0	0	0	0	0	0	1
Dinner	Burritos	Fast food	1	0	0	0	0	0	0	0	0	0	0	0	0	0	0	0	0
Dinner	Burritos	Fast food	1	0	0	1	0	0	0	0	0	0	0	0	0	0	0	0	0
Dinner	Burritos	Fast food	0	1	0	0	0	0	0	0	1	0	0	0	0	0	0	0	0
Dinner	Burritos	Fast food	0	0	0	0	0	0	0	0	0	0	0	0	0	0	0	0	1
Dinner	Cheeseburger	Fast food	0	0	0	0	1	0	0	0	0	0	0	0	0	0	0	0	0
Dinner	Cheeseburger & Fries	Fast food	1	0	0	0	0	1	1	0	0	0	0	0	0	0	0	0	0
Dinner	Chicken Nuggets	Fast food	1	0	0	0	0	1	0	0	0	0	0	0	0	0	0	0	0
Dinner	Chicken Wings	Fast food	1	0	0	0	0	0	0	0	0	0	0	0	0	0	0	0	0
Dinner	Chicken Wings	Fast food	0	0	0	0	0	0	0	0	1	0	0	0	0	0	0	0	0
Dinner	Chips & Salsa	Fast food	1	0	0	0	0	1	0	0	0	0	0	0	0	0	0	0	0
Dinner	Egg rolls/ chicken wings	Fast food	1	0	0	0	0	0	0	0	0	0	0	0	0	0	0	0	0
Dinner	Fast Food	Fast food	1	0	0	1	0	0	0	0	0	0	0	0	0	0	0	0	0
Dinner	Fast Food	Fast food	0	0	0	0	0	1	0	0	0	0	0	0	0	0	0	0	0
Dinner	Fast Food	Fast food	0	0	0	0	0	0	0	0	1	0	0	0	0	0	0	0	0
Dinner	Fast Food	Fast food	0	0	0	1	0	0	0	0	0	0	0	0	0	0	0	0	0
Dinner	Fast Food	Fast food	0	0	0	1	0	0	0	0	0	0	0	0	0	0	0	0	1
Dinner	French Fries	Fast food	0	0	0	0	0	0	1	0	1	0	0	0	0	0	0	0	0
Dinner	French Fries	Fast food	0	0	0	1	0	0	0	0	1	0	0	0	0	0	0	0	0
Dinner	Fried Chicken	Fast food	0	0	0	1	0	0	1	0	0	0	0	0	0	0	0	0	0
Dinner	Fried Chicken	Fast food	1	0	0	0	0	0	0	0	0	0	0	0	0	0	0	0	0
Dinner	Fried Chicken	Fast food	0	0	0	1	0	0	0	0	0	0	0	0	0	0	0	1	0
Dinner	Fried Chicken	Fast food	1	0	0	0	0	1	0	0	0	0	0	0	0	0	0	0	0
Dinner	Fried Chicken	Fast food	0	0	0	1	0	0	0	0	0	0	0	0	0	0	0	0	0
Dinner	Fried Chicken	Fast food	1	0	0	1	0	0	1	0	0	1	0	0	0	0	0	0	0
Dinner	Fried Chicken	Fast food	1	0	0	0	0	0	0	0	0	0	0	0	0	0	0	0	0
Dinner	Fried Chicken	Fast food	0	0	0	1	0	0	0	0	1	0	0	0	0	0	0	1	0
Dinner	Fried Chicken	Fast food	0	0	0	0	0	0	0	0	0	0	0	0	0	0	0	0	1
Dinner	Fried Foods	Fast food	0	0	0	1	0	0	0	0	0	0	0	0	0	0	0	0	0
Dinner	Fried Foods	Fast food	0	1	0	1	0	0	0	0	0	1	0	0	0	0	0	0	0
Dinner	Fries	Fast food	0	0	0	0	0	0	0	0	1	0	0	0	0	0	0	0	0
Dinner	Fries	Fast food	0	0	0	1	0	0	0	0	0	1	0	0	0	0	0	0	0
Dinner	Fries	Fast food	1	0	0	1	0	0	0	0	0	0	0	0	0	0	0	0	0
Dinner	Fries	Fast food	0	0	0	1	0	0	0	0	0	0	0	0	0	0	0	0	0
Dinner	Fries	Fast food	1	0	0	0	0	0	1	0	0	0	0	0	0	0	0	0	0
Dinner	Fries	Fast food	0	0	0	1	0	0	0	0	0	0	0	0	0	0	1	0	1
Dinner	fries/ potatoes	Fast food	0	0	0	0	0	1	0	0	0	0	0	0	0	0	0	0	0
Dinner	Fries/hamburguer	Fast food	1	0	0	0	0	0	0	0	0	0	0	0	0	0	0	0	1
Dinner	Hamburger	Fast food	1	0	1	0	0	1	1	0	0	0	0	0	0	0	0	0	0
Dinner	Hamburger	Fast food	0	0	0	1	0	0	0	0	0	0	0	0	0	0	0	0	0
Dinner	Hamburger	Fast food	0	1	0	1	0	0	0	0	0	0	0	0	0	0	0	0	0
Dinner	Hamburger	Fast food	1	0	0	0	0	0	1	0	0	0	0	0	0	0	0	0	0
Dinner	Hamburger	Fast food	1	0	0	0	0	0	0	0	0	0	0	0	0	0	0	0	0
Dinner	Hamburger	Fast food	0	0	0	0	0	0	0	0	0	0	0	1	0	0	0	0	1
Dinner	Hamburger	Fast food	0	0	0	1	0	0	0	0	0	0	0	0	0	0	1	0	1
Dinner	Hamburger & Fries	Fast food	0	1	0	1	0	0	0	0	0	1	0	0	0	0	0	0	0
Dinner	Hamburger & Fries	Fast food	0	0	0	0	0	1	0	0	0	0	0	0	0	0	0	0	0
Dinner	Hamburger & Fries	Fast food	0	0	0	1	0	0	0	0	0	0	0	0	0	0	0	0	0
Dinner	hamburger/beef	Fast food	0	0	0	0	0	0	1	0	0	0	0	0	0	0	0	0	0
Dinner	Hamburgers	Fast food	0	0	0	1	0	0	0	0	0	0	0	0	0	1	0	0	0
Dinner	Hamburgers	Fast food	0	0	0	1	0	0	0	0	0	0	0	0	0	0	0	0	0
Dinner	Hamburgers & Potatoes	Fast food	1	0	0	1	0	0	0	0	1	1	0	0	0	0	0	0	0
Dinner	Hotdogs	Fast food	0	0	0	0	0	0	0	0	0	0	0	0	0	0	1	0	0
Dinner	Hotdogs	Fast food	0	0	0	1	0	0	0	0	0	1	0	0	0	0	0	0	0
Dinner	Hotdogs	Fast food	0	0	0	1	0	0	0	0	0	0	0	0	0	0	0	0	0
Dinner	Hotdogs	Fast food	0	0	0	0	0	1	0	0	0	0	0	0	0	0	0	0	0
Dinner	Hotdogs	Fast food	0	0	0	1	0	0	1	0	0	0	0	0	0	0	0	0	0
Dinner	Hotdogs	Fast food	0	0	0	1	0	0	0	0	0	0	0	0	0	0	0	0	0
Dinner	Hotdogs	Fast food	0	0	0	1	0	0	0	0	0	0	0	0	0	0	0	0	1
Dinner	Hotdogs	Fast food	0	0	0	0	0	0	0	0	0	1	0	0	0	0	0	0	1
Dinner	Hotwings	Fast food	1	0	0	1	0	0	0	0	0	0	0	0	0	0	0	0	0
Dinner	Onion rings	Fast food	0	0	0	1	0	0	0	0	0	1	0	0	0	0	0	0	0
Dinner	Onion Rings	Fast food	0	0	0	0	0	0	0	0	1	0	0	0	0	0	0	0	0
Dinner	Onion Rings	Fast food	1	0	0	0	0	0	0	0	0	0	0	0	0	0	0	0	0
Dinner	PB & J	Fast food	1	0	0	1	0	0	0	0	0	0	0	0	0	0	0	0	0
Dinner	PB & J	Fast food	0	0	0	0	0	1	0	0	0	0	0	0	0	0	0	0	0
Dinner	pb&j	Fast food	0	0	0	1	0	0	0	0	0	0	0	0	0	0	0	0	0
Dinner	Pizza	Fast food	0	0	1	0	0	1	0	0	0	0	0	0	0	0	0	0	0
Dinner	Pizza	Fast food	0	0	0	1	0	0	0	0	0	0	0	0	0	0	0	0	0
Dinner	Pizza	Fast food	1	0	0	1	0	0	0	0	0	0	0	0	0	0	0	0	0
Dinner	Pizza	Fast food	0	0	0	1	0	0	0	0	0	0	0	0	0	0	0	0	0
Dinner	Pizza	Fast food	1	0	0	0	0	0	1	0	0	0	0	0	0	0	0	0	0
Dinner	Pizza	Fast food	1	0	0	0	0	1	0	0	0	0	0	0	0	0	0	0	0
Dinner	Pizza	Fast food	0	0	0	1	0	0	0	0	0	0	0	0	0	0	0	0	0
Dinner	Pizza	Fast food	1	0	0	0	0	0	0	0	0	0	0	0	0	0	0	0	0
Dinner	Pizza	Fast food	0	0	0	1	0	0	0	0	0	0	0	0	0	0	0	0	0
Dinner	Pizza	Fast food	1	0	0	0	0	1	0	0	0	0	0	0	0	0	0	0	0
Dinner	pizza	Fast food	0	0	0	1	0	0	0	0	0	1	0	0	0	0	0	0	0
Dinner	Pizza	Fast food	1	0	0	1	0	0	0	0	0	0	0	0	0	0	0	0	0
Dinner	Pizza	Fast food	1	0	0	0	0	1	1	0	0	0	0	0	0	0	0	0	0
Dinner	pizza	Fast food	1	0	0	0	0	0	0	0	0	0	0	0	0	1	0	0	0
Dinner	pizza	Fast food	0	0	0	1	0	0	1	0	0	0	0	0	0	0	0	0	0
Dinner	Pizza	Fast food	0	0	0	0	0	0	1	0	1	0	0	0	0	0	0	0	0
Dinner	Pizza	Fast food	0	0	0	1	0	0	0	0	0	0	0	0	0	0	0	0	0
Dinner	Pizza	Fast food	1	0	0	0	0	0	0	0	1	0	0	0	0	0	0	0	0
Dinner	pizza	Fast food	1	0	0	1	0	0	0	0	0	0	0	0	0	0	0	0	0
Dinner	Pizza	Fast food	0	0	0	0	0	0	0	0	0	0	0	0	0	1	0	0	0
Dinner	Pizza	Fast food	1	0	0	0	0	0	0	0	1	0	0	0	0	0	0	0	0
Dinner	Pizza	Fast food	0	0	0	1	0	0	0	0	0	0	0	0	0	0	0	0	0
Dinner	pizza	Fast food	0	0	0	1	1	0	0	0	0	0	0	0	0	0	0	0	0
Dinner	Pizza	Fast food	1	0	0	1	0	1	0	0	0	0	0	0	0	0	0	0	0
Dinner	Pizza	Fast food	0	0	0	1	0	0	0	0	0	1	0	0	0	0	0	0	0
Dinner	Pizza	Fast food	0	0	0	0	0	0	0	0	1	0	0	0	0	0	0	0	0
Dinner	Pizza	Fast food	0	0	0	1	0	0	0	0	0	1	0	0	0	0	0	0	0
Dinner	Pizza	Fast food	1	0	0	0	0	0	0	0	0	1	0	0	0	0	0	0	0
Dinner	Pizza	Fast food	0	1	0	1	1	0	0	0	0	0	0	0	0	0	0	0	0
Dinner	Pizza	Fast food	0	0	0	1	0	0	0	0	0	0	0	0	0	0	0	0	0
Dinner	Pizza	Fast food	1	0	0	1	0	0	0	0	0	0	0	0	0	0	0	0	0
Dinner	Pizza	Fast food	1	0	1	1	0	1	0	0	0	0	0	0	0	0	0	0	0
Dinner	Pizza	Fast food	1	0	0	0	0	0	0	0	0	0	0	0	0	0	0	0	0
Dinner	Pizza	Fast food	0	0	0	1	0	0	0	0	0	0	0	0	0	0	0	0	0
Dinner	Pizza	Fast food	1	0	0	0	0	0	1	0	0	0	0	0	0	0	0	0	0
Dinner	Pizza	Fast food	0	0	0	0	0	0	0	0	0	0	0	0	0	0	1	0	0
Dinner	Pizza	Fast food	0	0	0	1	0	0	0	0	1	0	0	0	0	0	0	0	1
Dinner	Pizza	Fast food	1	0	0	0	0	0	0	0	0	0	0	0	0	0	0	0	1
Dinner	Pizza	Fast food	0	0	0	0	0	0	0	0	0	0	0	0	0	0	0	1	1
Dinner	Potato Wedges	Fast food	0	0	0	1	0	0	0	0	0	0	0	0	0	0	0	0	0
Dinner	quesadila	Fast food	0	0	0	0	1	0	0	0	0	1	0	0	0	0	0	0	0
Dinner	Quesadillas	Fast food	0	0	0	1	0	0	0	0	0	0	0	0	0	0	0	0	0
Dinner	sandwich	Fast food	0	0	0	1	0	0	0	0	0	0	0	0	0	0	0	0	0
Dinner	Sandwich	Fast food	1	0	1	1	0	0	0	0	0	0	0	0	0	0	0	0	0
Dinner	sandwich	Fast food	0	0	0	0	0	0	0	0	0	1	0	0	0	0	0	0	0
Dinner	Sandwich	Fast food	0	0	0	1	0	0	1	0	0	0	0	0	0	0	0	0	0
Dinner	Sandwich	Fast food	0	0	0	1	0	0	0	0	0	0	0	0	0	0	0	0	0
Dinner	Sandwich	Fast food	0	0	0	0	1	0	1	0	0	0	0	0	0	0	0	0	0
Dinner	Sandwich	Fast food	1	0	0	0	0	0	0	0	0	0	0	0	0	0	0	0	0
Dinner	Soft taco	Fast food	1	0	0	0	0	0	0	0	0	0	0	0	0	0	0	0	1
Dinner	Taco	Fast food	0	0	0	1	0	0	0	0	0	0	0	0	0	0	0	0	0
Dinner	Taco	Fast food	0	0	0	0	0	0	0	0	0	0	0	0	0	0	1	0	0
Dinner	Tacos	Fast food	0	0	0	1	0	0	0	0	0	0	0	0	0	1	0	0	0
Dinner	Tacos	Fast food	0	0	0	0	0	0	0	0	1	0	0	0	0	0	0	0	0
Dinner	Tacos	Fast food	0	0	0	0	0	0	1	0	0	0	0	0	0	0	0	0	0
Dinner	Tacos	Fast food	0	0	0	0	0	0	1	0	0	0	0	0	0	0	0	0	0
Dinner	tacos	Fast food	0	0	0	0	0	0	0	0	1	0	0	0	0	0	0	0	0
Dinner	Tacos	Fast food	0	0	0	0	0	0	1	0	0	0	0	0	0	0	0	0	0
Dinner	Tacos	Fast food	0	0	0	0	0	0	0	0	1	0	0	0	0	0	0	0	0
Dinner	Tacos	Fast food	1	0	1	0	0	0	0	0	0	0	0	0	0	0	0	0	0
Dinner	Tacos	Fast food	0	0	0	1	0	0	0	0	0	0	0	0	0	0	0	0	0
Dinner	Tacos	Fast food	0	0	0	0	0	0	0	0	1	1	0	0	0	0	0	0	0
Dinner	Tacos	Fast food	0	0	0	0	0	0	1	0	0	0	0	0	0	0	0	0	0
Dinner	Tacos	Fast food	0	0	0	1	0	0	0	0	0	0	0	0	0	0	0	0	0
Dinner	Tacos	Fast food	0	0	0	1	0	0	0	0	0	0	0	0	0	0	0	0	0
Dinner	Tacos	Fast food	0	0	0	0	0	0	0	0	0	0	0	0	0	0	0	0	1
Dinner	Tacos	Fast food	0	0	0	0	0	0	0	0	0	0	0	0	0	0	0	0	1
Dinner	Tacos	Fast food	0	0	0	1	0	0	0	0	0	0	0	0	0	0	0	0	1
Dinner	Tacos	Fast food	0	0	0	1	0	0	0	0	0	0	0	0	0	0	1	0	1
Dinner	Tacos	Fast food	0	0	0	0	0	0	0	0	0	0	0	0	0	0	0	0	1
Dinner	tacos (Mexican)	Fast food	1	0	0	1	0	0	0	0	0	0	0	0	0	0	0	0	0
Dinner	Tater Tot	Fast food	0	1	0	0	0	0	0	0	0	0	0	0	0	0	0	0	1
Dinner	Tater Tots	Fast food	0	0	0	0	0	1	0	0	0	0	0	0	0	0	0	0	0
Dinner	Tater Tots	Fast food	0	0	0	1	0	0	0	0	0	0	0	0	0	0	1	0	1
Dinner	Tots	Fast food	0	0	0	0	0	0	0	0	0	0	0	0	1	0	1	0	0
Dinner	turkey burger	Fast food	1	0	1	0	0	0	0	0	0	0	0	0	0	0	0	0	0
Dinner	wrap	Fast food	0	0	1	0	0	0	0	0	0	0	0	0	0	0	0	0	0
Dinner	Wrap	Fast food	0	0	1	1	0	0	0	0	0	0	0	0	0	0	0	0	0
Dinner	Wrap	Fast food	1	0	0	0	0	0	0	0	0	0	0	0	0	0	0	0	1
Dinner	Wrap/Sandwich	Fast food	0	1	0	1	0	0	0	0	0	0	0	0	0	0	0	0	0
Dinner	Cooked Meal (tilapia/salmon)	Fish	0	0	1	0	0	0	0	0	0	1	0	0	0	0	0	0	0
Dinner	Crab legs	Fish	1	0	0	0	0	0	0	0	0	0	0	0	0	0	1	0	0
Dinner	Fish	Fish	1	0	1	0	0	0	0	0	0	0	0	0	0	0	0	0	0
Dinner	Fish	Fish	1	0	1	0	0	0	0	0	0	0	0	0	0	0	0	0	0
Dinner	Fish	Fish	1	0	0	1	0	0	0	0	0	0	0	0	0	0	0	0	0
Dinner	Fish	Fish	0	0	1	0	0	0	0	0	0	0	0	0	0	0	0	0	0
Dinner	Fish	Fish	1	0	1	0	0	0	0	0	0	0	0	0	0	0	0	0	0
Dinner	Fish	Fish	1	0	0	0	0	0	0	0	0	0	0	1	0	0	0	0	0
Dinner	Fish	Fish	1	1	1	0	0	0	0	0	0	1	0	0	0	0	0	0	0
Dinner	Fish	Fish	0	0	1	0	0	0	0	0	0	0	0	0	0	0	0	0	0
Dinner	Fish	Fish	1	0	1	0	0	0	0	0	0	1	0	0	0	0	0	0	0
Dinner	fish	Fish	1	0	0	0	0	0	0	0	0	0	0	0	0	0	0	0	0
Dinner	Fish	Fish	0	0	1	1	0	0	0	0	0	1	0	0	0	0	0	0	0
Dinner	Fish	Fish	1	0	0	0	0	0	0	0	0	0	0	0	0	0	0	0	0
Dinner	Fish	Fish	0	0	0	1	0	0	0	0	0	0	0	0	0	0	1	0	0
Dinner	Fish	Fish	0	0	1	0	0	0	0	0	0	0	0	0	0	1	0	0	0
Dinner	Fish	Fish	1	0	1	0	0	0	0	0	0	0	0	0	0	0	0	0	0
Dinner	Fish	Fish	0	0	0	0	0	0	1	0	0	0	0	0	0	0	0	0	0
Dinner	Fish	Fish	0	0	0	0	1	0	0	0	0	0	0	0	0	0	0	0	0
Dinner	Fish	Fish	1	0	0	1	0	0	0	0	0	0	0	0	0	0	0	0	1
Dinner	Fish	Fish	1	0	0	1	0	0	0	0	0	0	0	0	0	0	0	0	1
Dinner	Fish	Fish	0	0	0	0	0	0	0	0	0	0	0	0	0	0	0	0	1
Dinner	Fish	Fish	0	0	0	1	0	0	0	0	0	0	0	0	0	0	0	0	1
Dinner	Fish	Fish	0	0	0	0	0	0	0	0	0	0	0	0	0	0	0	0	1
Dinner	Fish	Fish	0	0	0	0	0	0	0	0	0	0	0	0	0	0	0	1	1
Dinner	Fish	Fish	0	0	0	0	0	0	0	0	0	0	0	0	0	0	0	0	1
Dinner	Salmon	Fish	1	0	0	0	1	0	0	0	0	0	0	0	0	0	0	0	0
Dinner	Salmon	Fish	0	0	1	0	0	0	0	0	0	0	0	0	0	0	0	0	0
Dinner	Salmon	Fish	1	0	1	1	0	0	0	0	0	0	0	0	0	0	0	0	0
Dinner	Salmon	Fish	1	0	0	0	0	1	0	0	0	0	0	0	0	0	0	0	0
Dinner	Salmon	Fish	1	0	0	0	1	0	0	0	0	0	0	0	0	0	0	0	1
Dinner	Scallop	Fish	1	0	0	0	0	0	0	0	0	0	0	0	0	0	0	0	0
Dinner	seafood	Fish	1	0	0	0	0	0	0	0	0	0	0	0	0	0	0	0	0
Dinner	Seafood	Fish	1	0	1	1	0	0	0	0	0	0	0	0	0	0	0	0	0
Dinner	Seafood	Fish	1	0	0	1	0	0	0	0	0	0	0	0	0	0	0	0	0
Dinner	Seafood	Fish	0	0	1	0	0	0	0	0	0	0	0	0	0	0	0	0	0
Dinner	Seafood	Fish	1	0	0	0	0	0	0	0	0	0	0	0	0	0	0	0	1
Dinner	Seafoods	Fish	0	0	0	0	0	0	0	0	0	0	0	0	0	0	0	0	1
Dinner	Shellfish	Fish	1	0	0	0	0	0	0	0	0	0	0	0	0	0	0	0	0
Dinner	Shrimp	Fish	1	0	0	1	0	0	0	0	0	0	0	0	0	0	0	0	0
Dinner	Shrimp	Fish	0	0	0	1	0	0	0	0	0	0	0	0	0	0	0	0	0
Dinner	Shrimp	Fish	1	0	0	0	0	0	0	0	0	0	0	0	0	0	0	0	0
Dinner	Shrimp	Fish	0	0	0	1	0	0	0	0	0	1	0	0	0	0	0	0	0
Dinner	Shrimp	Fish	0	0	0	0	0	0	0	0	0	1	0	0	0	0	0	0	0
Dinner	Shrimp	Fish	0	0	0	1	0	0	0	0	0	1	0	0	0	0	0	0	0
Dinner	Shrimp	Fish	0	0	0	1	0	0	0	0	0	0	0	0	0	0	0	0	0
Dinner	Shrimp	Fish	1	0	1	0	0	0	0	0	0	0	0	1	0	0	0	0	0
Dinner	Shrimp	Fish	1	0	0	0	0	0	0	0	0	0	0	0	0	0	0	0	1
Dinner	Tarder Sauce&Fish	Fish	0	0	0	0	0	0	1	0	0	0	0	0	0	0	0	0	0
Dinner	Tuna	Fish	1	0	0	1	0	0	0	0	0	0	0	0	0	0	0	0	0
Dinner	Tuna	Fish	0	0	1	0	0	0	0	0	0	1	0	0	0	0	0	0	0
Dinner	Apple	Fruits	0	0	1	0	0	0	0	0	0	0	0	0	0	0	0	0	0
Dinner	Apple	Fruits	1	0	0	1	0	0	0	0	0	0	0	0	0	0	0	0	0
Dinner	Apple	Fruits	1	0	0	1	0	0	1	0	0	0	0	0	0	0	0	0	1
Dinner	Apple + Peanut butter	Fruits	0	1	0	0	1	0	0	0	0	1	0	0	0	0	1	0	0
Dinner	Apple Juice	Fruits	1	0	0	0	0	0	0	0	1	0	0	0	0	0	0	0	0
Dinner	Apples	Fruits	1	1	1	0	0	1	0	0	0	0	0	0	0	0	0	0	0
Dinner	Avacado	Fruits	1	0	1	0	0	0	0	0	0	0	0	0	0	0	0	0	0
Dinner	Avacados	Fruits	1	0	1	0	0	0	0	0	0	0	0	0	0	0	0	0	0
Dinner	Avocado	Fruits	0	0	1	0	0	0	0	0	0	0	0	0	0	0	0	0	0
Dinner	Avocado	Fruits	0	0	1	0	0	0	0	0	0	0	0	0	0	0	0	0	0
Dinner	Avocado	Fruits	1	0	0	0	0	0	0	0	0	0	0	0	0	0	0	0	1
Dinner	Avocado	Fruits	1	0	0	0	0	0	0	0	0	0	0	0	0	0	0	0	1
Dinner	Avocados	Fruits	1	0	0	0	0	0	0	0	0	0	0	0	0	0	0	0	0
Dinner	Avocados	Fruits	0	0	0	0	0	0	1	0	0	0	0	0	0	0	0	0	1
Dinner	Banana	Fruits	1	0	0	0	0	0	0	0	0	0	0	0	0	0	0	0	0
Dinner	Banana	Fruits	0	0	0	1	0	0	0	0	0	0	0	0	0	0	0	0	0
Dinner	Banana Split	Fruits	1	0	0	0	0	0	0	0	0	0	0	0	0	0	0	0	0
Dinner	Berry mix	Fruits	1	0	1	1	0	0	0	0	0	0	0	0	0	0	0	0	0
Dinner	Blueberry	Fruits	1	0	0	0	0	0	0	0	0	0	0	0	0	0	0	0	0
Dinner	Blueberry	Fruits	0	0	1	0	0	0	0	0	0	0	0	0	0	0	0	0	0
Dinner	Cantaloup	Fruits	0	0	0	1	0	0	0	0	0	0	0	0	0	0	0	0	0
Dinner	Cantaloupe	Fruits	1	0	0	0	0	0	1	0	0	0	0	0	0	0	0	0	0
Dinner	Cantaloupe	Fruits	1	0	0	0	0	0	0	0	0	0	0	0	0	0	0	0	0
Dinner	Dried blueberries	Fruits	0	1	0	0	0	0	0	0	0	0	0	0	0	0	0	0	0
Dinner	Fruit	Fruits	1	0	0	0	0	0	0	0	0	0	0	0	0	0	1	0	0
Dinner	fruit	Fruits	0	0	1	0	1	0	0	0	0	0	0	0	0	0	0	0	0
Dinner	Fruit	Fruits	1	0	1	0	0	0	0	0	0	0	0	0	0	0	0	0	0
Dinner	Fruit	Fruits	0	0	1	0	0	0	0	0	0	1	0	0	0	0	0	0	0
Dinner	Fruit	Fruits	1	0	1	0	0	0	0	0	0	0	0	0	0	0	1	0	0
Dinner	Fruit cup	Fruits	1	0	0	0	0	0	0	0	0	0	0	0	0	0	1	0	0
Dinner	Fruit Desserts	Fruits	1	0	1	0	0	1	0	0	0	0	0	0	0	0	0	0	0
Dinner	fruit salad	Fruits	0	0	1	0	0	0	0	0	0	0	0	0	0	0	0	0	0
Dinner	Fruit Salad	Fruits	1	0	0	1	0	0	0	0	0	0	0	0	0	0	0	0	0
Dinner	Fruit Salad	Fruits	0	0	1	0	0	0	0	0	0	0	0	0	0	0	0	0	1
Dinner	Fruit Salad	Fruits	0	0	1	0	0	0	0	0	0	0	0	0	0	0	0	0	1
Dinner	Fruits	Fruits	0	0	1	0	0	0	0	0	0	0	0	0	0	0	0	0	0
Dinner	Fruits	Fruits	0	0	0	1	0	0	0	0	0	0	0	0	0	0	0	0	0
Dinner	Fruits	Fruits	1	0	0	0	0	0	0	0	0	0	0	0	0	0	0	0	0
Dinner	Fruits	Fruits	1	0	0	0	0	0	0	0	0	0	0	0	0	0	0	0	0
Dinner	Fruits	Fruits	0	0	0	1	0	0	0	0	0	0	0	0	0	0	0	0	1
Dinner	Fruits	Fruits	1	0	0	0	0	0	0	0	0	0	0	0	0	0	0	0	1
Dinner	Fruits & Vegetables	Fruits	0	0	0	0	0	0	1	0	0	0	0	0	0	0	0	0	0
Dinner	Grape	Fruits	1	0	0	1	0	0	1	0	0	0	0	0	0	0	0	0	1
Dinner	Grapes	Fruits	0	1	0	0	0	0	0	0	0	0	0	0	0	0	0	0	0
Dinner	Green Grapes	Fruits	0	0	1	0	0	0	0	0	0	0	0	0	0	0	0	0	0
Dinner	Lemon	Fruits	0	0	0	1	0	0	0	0	0	0	0	0	0	0	0	0	1
Dinner	Limes	Fruits	1	0	0	0	0	0	0	0	0	0	0	0	0	0	0	0	0
Dinner	Limes	Fruits	1	0	0	0	0	1	0	0	1	0	0	0	0	0	0	0	0
Dinner	Melon	Fruits	0	0	0	0	0	0	1	0	0	0	0	0	0	0	0	0	0
Dinner	Melons	Fruits	0	0	0	1	0	0	0	0	0	0	0	0	0	0	1	0	0
Dinner	mixed fruit	Fruits	1	0	1	0	0	0	0	0	0	0	0	0	0	0	0	0	0
Dinner	Mulberries	Fruits	1	0	0	0	0	0	1	0	0	0	0	0	0	0	0	0	0
Dinner	Olive	Fruits	1	0	0	0	0	0	0	0	0	0	0	0	0	0	0	0	0
Dinner	Olives	Fruits	0	0	0	0	0	0	0	0	1	0	0	0	0	0	0	0	0
Dinner	Olives	Fruits	1	0	0	0	0	0	0	0	0	0	0	0	0	0	0	0	0
Dinner	Olives	Fruits	0	0	1	1	0	0	0	0	0	0	0	0	0	0	0	0	0
Dinner	Olives	Fruits	0	0	0	0	0	0	0	0	0	0	0	0	0	0	1	0	0
Dinner	Olives	Fruits	0	0	0	0	0	0	0	0	0	0	0	0	0	0	0	0	1
Dinner	Orange Juice	Fruits	0	0	1	0	0	0	0	0	0	0	0	0	0	0	0	0	0
Dinner	Oranges	Fruits	1	1	0	0	0	0	0	0	0	0	0	0	0	0	0	0	0
Dinner	Peach	Fruits	0	0	0	1	0	0	0	0	0	0	0	0	0	0	0	0	0
Dinner	Peaches	Fruits	0	1	0	0	0	0	1	0	0	0	0	0	0	0	0	0	0
Dinner	Pineapple	Fruits	0	0	1	0	0	0	0	0	0	0	0	0	0	0	0	0	0
Dinner	Pomegrenate	Fruits	0	0	0	0	0	0	0	0	0	0	0	0	0	0	1	0	0
Dinner	Seasonal fruits	Fruits	0	0	0	0	0	0	1	0	0	0	0	0	0	0	0	0	0
Dinner	Smoothies	Fruits	1	1	0	0	0	0	0	0	0	0	0	0	0	0	0	0	0
Dinner	Smoothies (Soy Milk)	Fruits	0	0	0	0	0	0	0	0	0	0	0	0	0	0	1	0	0
Dinner	strawberries	Fruits	0	0	0	0	1	0	0	0	0	0	0	0	0	0	0	0	0
Dinner	Strawberry	Fruits	0	0	0	1	0	0	1	0	0	0	0	0	0	0	0	0	0
Dinner	brown rice	Grains	1	0	1	0	0	0	0	0	0	0	0	0	0	0	0	0	0
Dinner	Brown Rice	Grains	1	0	1	1	0	0	0	0	0	0	0	0	0	0	0	0	0
Dinner	Brown Rice	Grains	0	0	1	0	0	0	0	0	0	0	0	0	0	0	0	0	0
Dinner	Brown Rice	Grains	1	1	0	0	0	0	0	0	0	0	0	0	0	0	0	0	0
Dinner	Brown Rice	Grains	0	0	1	0	0	0	0	0	0	0	0	0	0	0	0	0	0
Dinner	Brown Rice	Grains	0	0	0	0	0	1	0	0	0	0	0	0	0	0	0	0	0
Dinner	Brown Rice	Grains	0	0	1	1	0	0	0	0	0	0	0	0	0	0	0	0	0
Dinner	Brown Rice	Grains	0	0	1	1	0	0	0	0	0	0	0	0	0	0	0	0	0
Dinner	Brown Rice	Grains	0	1	0	0	0	0	0	0	0	0	0	0	0	0	1	0	0
Dinner	Brown Rice	Grains	0	0	0	0	0	0	0	0	0	0	0	0	0	0	0	0	1
Dinner	Brown Rice	Grains	1	0	0	0	0	0	0	0	0	0	0	0	0	0	0	0	1
Dinner	Couscous	Grains	0	1	0	0	0	0	0	0	0	1	0	0	0	0	0	0	1
Dinner	Hamburger Helper	Grains	0	0	0	1	0	0	0	0	0	0	0	0	0	0	0	0	0
Dinner	Homade Pasta	Grains	0	0	0	1	0	0	1	0	0	0	0	0	0	0	0	0	0
Dinner	Macaroni	Grains	0	0	0	0	0	0	0	0	0	0	0	0	0	0	0	0	1
Dinner	Macaroni Salad	Grains	1	0	0	0	0	0	0	0	0	0	0	0	0	0	0	0	0
Dinner	Meat & Noodles	Grains	1	0	0	1	0	0	0	0	0	0	0	0	0	0	0	0	1
Dinner	Noodles	Grains	0	0	0	1	0	0	0	0	0	0	0	0	0	0	0	0	0
Dinner	Noodles	Grains	1	0	0	0	0	0	0	0	0	0	0	0	0	0	0	0	1
Dinner	Noodles	Grains	0	0	0	0	0	0	0	0	0	0	0	0	0	0	0	0	1
Dinner	Noodles/Pasta	Grains	0	0	1	1	0	0	0	0	0	0	0	0	0	0	0	0	0
Dinner	Pasta	Grains	1	0	1	0	0	0	0	0	0	0	0	0	0	0	0	0	0
Dinner	Pasta	Grains	1	1	1	1	0	0	0	0	0	0	0	0	0	0	0	0	0
Dinner	Pasta	Grains	1	0	0	0	0	0	0	0	0	0	0	0	0	0	0	0	0
Dinner	pasta	Grains	0	1	0	1	0	0	0	0	0	0	0	0	0	0	0	0	0
Dinner	Pasta	Grains	0	0	0	1	0	0	0	0	0	0	0	0	0	0	0	0	0
Dinner	Pasta	Grains	1	0	0	0	0	0	0	0	0	0	0	0	0	0	0	0	0
Dinner	Pasta	Grains	0	0	0	1	0	0	0	0	0	0	0	0	0	0	0	0	0
Dinner	pasta	Grains	0	0	0	1	0	0	1	0	0	0	0	0	0	0	0	0	0
Dinner	Pasta	Grains	1	0	0	1	0	0	0	0	0	0	0	0	0	0	0	0	0
Dinner	Pasta	Grains	0	0	0	1	0	0	0	0	0	0	0	0	0	0	0	0	0
Dinner	Pasta	Grains	0	0	0	0	0	0	0	0	0	0	0	0	0	1	0	0	0
Dinner	Pasta	Grains	1	0	0	0	0	1	0	0	0	0	0	0	0	0	0	0	0
Dinner	Pasta	Grains	0	0	0	1	0	0	0	0	0	0	0	0	0	0	0	0	0
Dinner	Pasta	Grains	0	0	0	1	0	0	1	0	0	0	0	0	0	0	0	0	0
Dinner	Pasta	Grains	1	0	0	1	0	0	0	0	0	0	0	0	0	0	0	0	0
Dinner	Pasta	Grains	0	0	0	1	0	0	0	0	0	0	0	0	0	0	0	0	0
Dinner	Pasta	Grains	1	0	0	0	0	0	0	0	0	0	0	0	0	0	0	0	0
Dinner	Pasta	Grains	0	0	0	1	0	0	0	0	0	0	0	0	0	0	0	0	0
Dinner	Pasta	Grains	0	0	0	1	0	0	0	0	0	0	0	0	0	0	0	0	0
Dinner	Pasta	Grains	0	0	0	1	0	0	0	0	0	0	0	0	0	0	0	0	0
Dinner	Pasta	Grains	1	0	0	0	0	0	0	0	0	0	0	0	0	0	0	0	0
Dinner	Pasta	Grains	0	0	0	1	0	0	0	0	0	0	0	0	0	0	0	0	0
Dinner	Pasta	Grains	0	0	0	1	0	0	0	0	1	0	0	0	0	0	0	0	0
Dinner	Pasta	Grains	0	0	0	0	0	0	0	0	0	0	0	0	0	0	1	0	0
Dinner	Pasta	Grains	0	0	0	0	0	0	0	0	0	0	0	0	0	0	0	0	1
Dinner	Pasta	Grains	1	0	0	0	0	0	0	0	0	0	0	0	0	0	0	0	1
Dinner	Pasta	Grains	1	1	0	0	0	0	0	0	0	0	0	0	0	0	0	0	1
Dinner	Pasta	Grains	0	0	1	0	0	0	0	0	0	0	0	0	0	0	0	0	1
Dinner	pasta	Grains	0	0	0	1	0	1	0	0	0	0	0	0	0	0	0	0	1
Dinner	Pasta	Grains	0	0	0	1	0	0	0	0	0	0	0	0	0	0	0	0	1
Dinner	Pasta	Grains	0	0	0	0	0	0	0	0	0	0	0	0	0	0	0	0	1
Dinner	Pasta	Grains	0	0	0	0	0	0	0	0	0	0	0	0	0	0	0	0	1
Dinner	Pasta	Grains	1	0	0	0	0	0	0	0	0	1	0	0	0	0	0	0	1
Dinner	Pasta	Grains	0	0	0	1	0	0	0	0	1	1	0	0	0	0	0	0	1
Dinner	Pasta	Grains	0	0	0	0	0	0	0	0	0	0	0	0	0	0	0	0	1
Dinner	Pasta	Grains	0	1	1	1	0	0	0	0	0	0	0	0	0	0	0	0	0
Dinner	Pasta & Sauce	Grains	0	0	0	1	0	0	0	0	0	0	0	0	0	0	0	0	0
Dinner	Pasta Dish	Grains	0	0	0	1	0	0	0	0	0	0	0	0	0	0	0	0	1
Dinner	Pasta Salad	Grains	1	0	0	0	0	0	0	0	0	0	0	0	0	0	0	0	1
Dinner	quinoa	Grains	0	0	1	0	0	0	0	0	0	0	0	0	0	0	0	0	0
Dinner	Quinoa	Grains	0	0	0	0	0	0	0	0	0	0	0	0	0	0	0	0	1
Dinner	Quinoa	Grains	1	0	0	0	0	0	0	0	0	0	0	0	0	0	0	0	1
Dinner	Red Sauce Pasta	Grains	0	0	0	1	0	0	0	0	0	1	0	0	0	0	0	0	0
Dinner	Rice	Grains	0	1	0	0	0	0	0	0	0	0	0	0	0	0	0	0	0
Dinner	Rice	Grains	0	1	0	0	0	0	0	0	0	1	0	0	0	0	0	0	0
Dinner	Rice	Grains	0	1	0	0	0	0	0	0	0	0	0	0	0	0	0	0	0
Dinner	rice	Grains	1	0	0	0	0	0	0	0	0	0	0	0	0	0	0	0	0
Dinner	Rice	Grains	0	0	0	0	0	0	1	0	0	0	0	0	0	0	0	0	0
Dinner	rice	Grains	1	0	0	0	0	0	0	0	0	0	0	0	0	1	0	0	0
Dinner	Rice	Grains	1	0	0	1	0	0	0	0	0	0	0	0	0	0	0	0	0
Dinner	Rice	Grains	1	0	0	0	0	0	1	0	0	0	0	0	0	0	0	0	0
Dinner	Rice	Grains	0	0	0	1	0	0	0	0	0	0	0	0	0	0	0	0	0
Dinner	rice	Grains	1	1	1	1	0	0	0	0	0	0	0	0	0	0	0	0	0
Dinner	Rice	Grains	1	0	0	1	0	0	0	0	0	0	0	0	0	0	0	0	0
Dinner	Rice	Grains	1	0	0	0	0	0	0	0	0	0	0	0	0	0	0	0	0
Dinner	rice	Grains	1	1	0	0	0	0	0	0	0	1	0	0	0	0	0	0	0
Dinner	Rice	Grains	1	1	0	0	0	0	0	0	0	0	0	0	0	0	0	0	0
Dinner	Rice	Grains	0	0	0	0	0	0	0	0	1	0	0	0	0	0	0	0	0
Dinner	Rice	Grains	0	0	0	1	0	0	0	0	0	0	0	0	0	0	0	0	0
Dinner	Rice	Grains	0	0	0	1	0	0	0	0	0	1	0	0	0	0	0	0	0
Dinner	Rice	Grains	1	0	0	0	0	0	0	0	0	0	0	0	0	0	0	0	0
Dinner	Rice	Grains	1	0	0	1	0	0	0	0	0	0	0	0	0	0	0	0	0
Dinner	Rice	Grains	0	1	0	0	0	0	0	0	0	0	0	0	0	0	0	0	0
Dinner	Rice	Grains	0	1	1	1	0	0	0	0	0	0	0	0	0	0	0	0	0
Dinner	Rice	Grains	1	0	0	0	0	0	0	0	0	0	0	0	0	0	0	0	0
Dinner	Rice	Grains	0	0	0	1	1	0	1	0	0	0	0	0	0	0	1	1	0
Dinner	Rice	Grains	1	0	0	1	0	0	0	0	0	0	0	0	0	0	0	0	0
Dinner	Rice	Grains	1	0	0	1	0	0	0	0	0	0	0	0	0	0	0	0	1
Dinner	Rice	Grains	0	0	1	0	0	0	0	0	0	0	0	0	0	1	0	0	1
Dinner	rice	Grains	0	0	0	1	0	0	0	0	0	0	0	0	0	0	0	0	1
Dinner	Rice	Grains	1	1	0	0	0	0	0	0	0	0	0	0	0	0	0	0	1
Dinner	rice	Grains	0	0	0	0	0	0	0	0	0	1	0	0	0	0	0	0	1
Dinner	Rice	Grains	1	0	0	0	0	0	0	0	0	0	0	0	0	0	0	0	1
Dinner	Rice	Grains	0	0	0	0	0	0	0	0	0	0	0	0	0	0	0	0	1
Dinner	Rice	Grains	0	0	1	1	0	0	0	0	0	0	0	0	0	0	0	0	1
Dinner	Rice/Grain	Grains	0	1	0	0	0	0	0	0	0	0	0	0	0	0	0	0	0
Dinner	Sausage Pasta	Grains	1	0	0	0	0	0	0	0	0	0	0	0	0	0	0	0	1
Dinner	Spaghetti	Grains	1	0	0	1	0	0	0	0	0	0	0	0	0	0	0	0	0
Dinner	Spaghetti	Grains	0	0	0	1	0	0	0	0	0	0	0	0	0	0	0	0	0
Dinner	spaghetti	Grains	1	0	0	0	0	0	0	0	0	0	0	0	0	0	0	0	0
Dinner	Spaghetti	Grains	1	0	0	0	0	0	0	0	0	0	0	0	0	0	0	0	0
Dinner	Spaghetti	Grains	0	0	0	0	0	0	0	0	0	0	0	0	0	0	0	0	1
Dinner	Spaghetti	Grains	0	0	0	0	0	0	0	0	0	0	0	0	0	0	0	0	1
Dinner	Spaghetti	Grains	0	0	0	1	0	0	1	0	0	0	0	0	0	0	0	0	0
Dinner	Spaghetti	Grains	0	0	0	0	0	0	0	0	0	0	0	0	0	0	0	0	1
Dinner	Spaghetti & Meat Sauce	Grains	0	0	0	1	0	0	0	0	0	0	0	0	0	0	0	1	0
Dinner	Stir Fried Noodles	Grains	1	0	0	0	0	0	0	0	0	0	0	0	0	0	0	0	0
Dinner	White Rice	Grains	0	0	1	0	0	0	0	0	0	0	0	0	0	0	0	0	0
Dinner	White Rice	Grains	0	0	0	1	0	0	0	0	0	0	0	0	0	0	0	0	0
Dinner	White Rice	Grains	1	0	0	0	0	0	0	0	0	0	0	0	0	0	0	0	0
Dinner	Whole Wheat Pasta	Grains	0	0	1	0	0	0	0	0	0	0	0	0	0	0	0	0	0
Dinner	Bean/Garlic	Legume	0	0	1	0	0	0	0	0	0	0	0	0	0	0	0	0	0
Dinner	Beans	Legume	0	0	1	0	0	0	0	0	0	0	0	0	0	0	0	0	0
Dinner	Beans	Legume	0	0	1	0	0	0	0	0	0	0	0	0	0	0	0	0	0
Dinner	Beans	Legume	1	0	0	0	0	0	0	0	0	0	0	0	0	0	0	0	0
Dinner	beans	Legume	1	0	0	0	1	0	0	0	0	0	0	0	0	0	0	0	0
Dinner	beans	Legume	0	0	0	0	0	0	1	0	0	0	0	0	0	0	0	0	0
Dinner	Beans	Legume	1	0	1	0	0	0	0	0	0	0	0	0	0	0	0	0	0
Dinner	Beans	Legume	0	1	0	0	0	0	0	0	0	0	0	0	0	0	0	0	0
Dinner	beans	Legume	1	0	0	0	0	0	0	0	0	0	0	0	0	0	0	0	0
Dinner	Beans	Legume	0	0	0	1	0	0	0	0	0	0	0	0	0	0	0	0	0
Dinner	Beans	Legume	0	0	1	0	0	0	0	0	0	1	0	0	0	0	0	0	0
Dinner	Beans	Legume	1	0	0	0	0	0	0	0	0	0	0	0	0	0	0	0	0
Dinner	Beans	Legume	0	0	0	0	0	0	0	0	0	0	0	0	0	0	0	0	1
Dinner	Beans	Legume	1	0	0	0	0	0	0	0	0	0	0	0	0	0	0	0	1
Dinner	Beans	Legume	0	0	0	0	0	0	0	0	0	0	0	0	0	0	0	0	1
Dinner	Beans	Legume	1	0	0	0	0	1	0	0	0	0	0	0	0	0	0	0	1
Dinner	Beans	Legume	0	0	0	1	0	0	0	0	0	0	0	0	0	0	1	0	1
Dinner	Chickpeas	Legume	1	0	0	0	0	0	0	0	0	1	0	0	0	0	0	0	0
Dinner	Garbonzo Beans	Legume	0	1	1	0	0	0	0	0	0	0	0	0	0	0	0	0	0
Dinner	Hummus	Legume	1	0	0	0	0	0	0	0	0	0	0	0	0	0	0	0	0
Dinner	Kidney beans	Legume	1	0	0	0	0	0	1	0	0	0	0	0	0	0	0	0	0
Dinner	Legumes	Legume	0	0	1	0	0	0	0	0	0	0	0	0	0	0	0	0	0
Dinner	Lentil	Legume	0	1	0	0	0	0	0	0	0	1	0	0	0	0	0	0	1
Dinner	Lima Beans	Legume	0	0	0	1	0	0	0	0	0	0	0	0	0	0	0	0	0
Dinner	peanut butter	Legume	0	1	1	0	0	0	0	0	0	0	0	0	0	0	0	0	0
Dinner	Peanut butter	Legume	0	0	0	0	0	1	0	0	0	0	0	0	0	0	0	0	0
Dinner	Peanut butter	Legume	1	0	1	0	0	0	0	0	0	0	0	0	0	0	0	0	0
Dinner	Peanut butter	Legume	0	0	0	1	0	0	0	0	1	0	0	0	0	0	0	0	0
Dinner	Peanut butter	Legume	0	0	0	1	0	0	0	0	0	0	0	0	0	0	0	0	0
Dinner	Peas	Legume	1	0	0	0	0	0	0	0	0	0	0	0	0	0	0	0	0
Dinner	Peas	Legume	0	1	0	0	0	0	0	0	0	0	0	0	0	0	1	0	0
Dinner	Peas & Beans	Legume	0	0	0	1	0	0	0	0	0	0	0	0	0	0	0	0	1
Dinner	Soy	Legume	1	0	1	0	1	0	0	0	0	0	0	0	0	0	0	0	0
Dinner	Chili	Meals	0	0	0	1	0	0	0	0	0	0	0	0	0	0	0	0	0
Dinner	Chili	Meals	0	1	0	1	0	0	0	0	0	0	0	0	0	0	0	0	0
Dinner	Chili	Meals	1	0	0	1	0	0	0	0	0	0	0	0	0	0	0	0	0
Dinner	Chili	Meals	1	0	0	0	0	0	1	0	0	1	0	0	0	0	0	0	0
Dinner	Chili	Meals	1	0	0	1	0	0	1	0	0	0	0	0	0	0	0	0	0
Dinner	Grilled Foods	Meals	1	0	1	1	0	0	0	0	0	0	0	0	0	0	0	0	0
Dinner	Hot Pocket	Meals	0	0	0	1	0	0	0	0	0	0	0	0	0	0	0	0	0
Dinner	Mac & Cheese	Meals	0	0	0	1	0	0	0	0	0	0	0	0	0	0	0	0	0
Dinner	Mac & Cheese	Meals	0	0	0	1	0	0	0	0	0	0	0	0	0	0	0	0	0
Dinner	Mac & Cheese	Meals	1	1	0	0	0	0	1	0	0	0	0	0	0	0	0	0	0
Dinner	Mac & Cheese	Meals	0	0	0	1	0	1	0	0	0	0	0	0	0	0	0	0	0
Dinner	Mac & Cheese	Meals	1	0	1	0	0	0	0	0	0	0	0	0	0	0	0	0	0
Dinner	Mac & Cheese	Meals	0	0	0	1	0	0	0	0	1	0	0	0	0	1	0	1	0
Dinner	Mac & Cheese	Meals	0	0	0	0	0	0	1	0	0	0	0	0	0	0	0	0	0
Dinner	Mac & Cheese	Meals	0	0	0	1	0	0	0	0	0	1	0	0	0	0	0	0	0
Dinner	Mac & Cheese	Meals	0	0	0	0	0	0	1	0	0	0	0	0	0	0	0	0	0
Dinner	Mac & Cheese	Meals	0	0	0	1	0	0	0	0	0	0	0	0	0	0	0	0	0
Dinner	Mac & Cheese	Meals	0	0	0	1	0	0	0	0	0	1	0	0	0	0	0	0	0
Dinner	Mac & Cheese	Meals	1	0	0	0	0	0	0	0	0	0	0	0	0	0	0	0	0
Dinner	Mac & Cheese	Meals	0	0	0	1	0	0	0	0	1	0	0	0	0	0	0	0	0
Dinner	Mac & Cheese	Meals	1	0	0	0	0	0	0	0	0	0	0	0	0	0	0	0	0
Dinner	Mac & Cheese	Meals	1	0	0	0	0	0	0	0	0	0	0	0	0	0	0	0	0
Dinner	Mac & Cheese	Meals	0	0	0	1	0	0	0	0	1	0	0	0	0	0	0	1	0
Dinner	Mac & Cheese	Meals	0	0	0	0	0	0	0	0	0	0	0	0	0	0	1	0	0
Dinner	Mac & Cheese	Meals	1	0	0	0	0	0	0	0	0	0	0	0	0	0	0	0	1
Dinner	BBQ	Meats	1	0	0	0	0	0	1	0	0	0	0	0	0	0	0	0	0
Dinner	Chicken/Meat/GroundBeef	Meats	1	0	0	0	0	0	0	0	0	0	0	0	0	0	0	0	0
Dinner	Deer Meat	Meats	0	0	0	1	0	0	0	0	0	0	0	1	0	0	0	0	0
Dinner	Grilled Meat	Meats	0	0	0	1	0	0	0	0	1	0	0	0	0	0	0	0	0
Dinner	Grilled Meats/Vegetables	Meats	1	0	0	0	0	0	0	0	0	0	0	0	0	0	0	0	0
Dinner	Kabobs	Meats	1	0	0	0	0	0	0	0	0	0	0	0	0	0	0	0	0
Dinner	Lamb	Meats	0	0	0	1	0	0	0	0	0	0	0	0	0	0	0	0	0
Dinner	Meat	Meats	1	0	0	0	0	1	0	0	0	0	0	0	0	0	0	0	0
Dinner	Meat	Meats	0	0	1	0	0	0	0	0	0	0	0	0	0	0	0	0	0
Dinner	Meat	Meats	1	0	0	1	0	0	0	0	0	0	0	0	0	0	0	0	0
Dinner	Meat	Meats	0	1	0	0	0	0	0	0	0	0	0	0	0	0	0	0	0
Dinner	Meat	Meats	1	0	0	0	0	0	1	0	0	0	0	0	0	0	0	0	0
Dinner	Meat	Meats	0	0	0	0	0	0	1	0	0	0	0	0	0	0	0	0	0
Dinner	Meat	Meats	1	0	0	1	0	0	0	0	0	0	0	0	0	0	0	0	0
Dinner	Meat	Meats	0	0	0	1	0	0	0	0	0	0	0	0	0	0	0	0	1
Dinner	Meat	Meats	0	0	1	0	0	0	0	0	0	0	0	0	0	0	0	0	1
Dinner	Meat	Meats	1	0	0	0	0	0	0	0	0	0	0	0	0	0	0	0	1
Dinner	Meat Balls	Meats	0	1	0	0	0	0	0	0	0	0	0	0	0	0	0	0	0
Dinner	Meat Dishes	Meats	0	1	0	1	0	0	0	0	0	0	0	0	0	0	0	0	0
Dinner	Meatballs	Meats	0	0	0	1	0	0	0	0	0	0	0	0	0	0	0	0	0
Dinner	Meatballs/loaf	Meats	0	0	0	1	0	0	0	0	0	0	0	0	0	0	0	0	0
Dinner	Meatloaf	Meats	1	0	0	0	0	0	1	0	0	0	0	0	0	0	0	0	0
Dinner	Meatloaf	Meats	0	0	0	0	1	0	0	0	0	0	0	0	0	0	0	0	0
Dinner	Meatloaf	Meats	0	0	0	0	0	0	0	0	0	0	0	0	0	0	1	0	0
Dinner	Meats	Meats	1	1	1	1	0	0	0	0	0	0	0	0	0	0	0	0	1
Dinner	Meats & Vegetables	Meats	0	0	1	0	0	0	0	0	0	0	0	0	0	0	0	0	0
Dinner	Meats (beef, chicken)	Meats	1	0	0	0	0	0	0	0	0	0	0	0	0	0	0	0	0
Dinner	Meats (beef, chicken)	Meats	0	0	0	0	0	0	0	0	0	0	0	0	0	0	0	1	1
Dinner	Meats (protein)	Meats	1	0	0	0	0	0	0	0	0	0	0	0	0	0	0	0	0
Dinner	Pork & Beef	Meats	0	0	0	1	0	0	0	0	0	0	0	0	0	0	0	0	0
Dinner	Ribs	Meats	0	0	0	0	0	0	1	0	0	1	0	0	0	0	0	0	0
Dinner	Almonds	Nuts	0	0	1	0	0	0	0	0	0	0	0	0	0	0	0	0	0
Dinner	Almonds	Nuts	0	0	0	1	0	0	0	0	0	0	0	0	0	0	0	0	0
Dinner	Cashews	Nuts	0	0	1	0	0	0	0	0	0	0	0	0	0	0	0	0	0
Dinner	coconut	Nuts	1	0	0	0	0	0	0	0	0	0	0	0	0	0	0	0	1
Dinner	Nuts	Nuts	0	1	0	0	0	0	0	0	0	0	0	0	0	0	0	0	0
Dinner	Nuts	Nuts	0	0	0	1	0	0	0	0	0	0	0	0	0	0	0	0	0
Dinner	Nuts	Nuts	0	0	1	0	0	0	0	0	0	0	0	0	0	0	0	0	0
Dinner	Nuts	Nuts	0	0	0	1	0	0	0	0	0	0	0	0	0	0	0	0	0
Dinner	Nuts	Nuts	0	1	0	0	0	0	0	0	0	0	0	0	0	0	0	0	0
Dinner	Nuts	Nuts	0	0	0	0	1	0	0	0	0	0	1	0	0	0	0	0	0
Dinner	Pistaccios	Nuts	1	0	0	0	0	0	0	0	0	0	0	0	0	0	0	0	0
Dinner	Pumpkin seeds	Nuts	0	1	0	0	0	0	0	0	0	0	0	0	0	0	0	0	0
Dinner	Pork	Pork	1	0	0	0	0	0	0	0	0	0	0	0	0	0	0	0	0
Dinner	Pork	Pork	0	0	0	0	0	0	0	0	0	1	0	0	0	0	0	0	0
Dinner	Pork	Pork	1	0	0	0	0	0	0	0	0	1	0	0	0	0	1	0	0
Dinner	Pork	Pork	0	1	0	0	0	0	0	0	0	0	0	0	0	0	0	0	0
Dinner	Pork	Pork	0	0	0	1	0	0	0	0	0	0	0	0	0	0	0	0	0
Dinner	Pork	Pork	1	0	0	0	0	0	0	0	0	0	0	0	0	0	0	0	1
Dinner	Pork	Pork	1	0	1	0	0	0	0	0	0	0	0	0	0	0	0	0	1
Dinner	pork	Pork	0	0	0	0	0	0	0	0	0	0	0	0	0	0	0	0	1
Dinner	Pork	Pork	1	0	0	1	0	0	0	0	0	0	0	0	0	0	0	0	1
Dinner	Pork	Pork	0	0	0	0	0	0	0	0	0	1	0	0	0	0	0	0	1
Dinner	Pork Chops	Pork	1	0	0	0	0	0	0	0	0	1	0	0	0	0	0	1	0
Dinner	Baked Chicken	Poultry	1	0	1	0	0	0	0	0	0	0	0	0	0	0	0	0	0
Dinner	Baked chicken	Poultry	0	0	0	1	1	0	0	0	0	0	0	0	0	0	0	0	0
Dinner	chicken	Poultry	1	0	1	0	0	0	0	0	0	0	0	0	0	0	0	0	0
Dinner	chicken	Poultry	0	0	1	0	0	0	0	0	0	0	0	0	0	0	0	0	0
Dinner	Chicken	Poultry	1	0	0	1	0	0	0	0	0	1	0	0	0	0	0	0	0
Dinner	Chicken	Poultry	1	0	0	0	0	0	0	0	0	0	0	0	0	0	0	0	0
Dinner	Chicken	Poultry	1	1	1	0	0	0	0	0	0	1	0	0	0	0	0	0	0
Dinner	Chicken	Poultry	1	0	0	0	0	0	0	0	0	0	0	0	0	0	0	0	0
Dinner	Chicken	Poultry	1	0	0	0	0	0	0	0	0	0	0	0	0	0	0	0	0
Dinner	Chicken	Poultry	1	0	1	1	0	0	0	0	0	0	0	0	0	0	0	0	0
Dinner	chicken	Poultry	0	0	0	0	0	0	0	0	0	1	0	0	0	0	0	0	0
Dinner	Chicken	Poultry	0	0	1	0	0	0	0	0	0	1	0	0	0	0	0	0	0
Dinner	Chicken	Poultry	0	0	0	1	0	0	0	0	0	1	0	0	0	0	0	0	0
Dinner	Chicken	Poultry	0	0	1	0	0	0	0	0	0	0	0	0	0	0	0	0	0
Dinner	Chicken	Poultry	0	0	0	1	0	0	0	0	0	1	0	0	0	0	0	0	0
Dinner	Chicken	Poultry	0	0	0	1	0	0	0	0	0	0	0	0	0	0	0	0	0
Dinner	Chicken	Poultry	0	0	1	1	0	0	0	0	0	0	0	0	0	0	0	0	0
Dinner	chicken	Poultry	1	0	1	1	0	0	0	0	0	1	0	0	0	0	0	0	0
Dinner	Chicken	Poultry	0	0	0	0	0	0	0	0	0	1	0	0	0	0	0	0	0
Dinner	Chicken	Poultry	1	0	0	0	0	0	0	0	0	0	0	0	0	0	0	0	0
Dinner	Chicken	Poultry	0	0	0	1	0	0	0	0	0	0	0	0	0	0	0	0	0
Dinner	Chicken	Poultry	0	1	0	0	0	0	0	0	0	0	0	0	0	0	0	0	0
Dinner	Chicken	Poultry	1	0	0	0	0	0	0	0	0	0	0	0	0	0	0	0	0
Dinner	Chicken	Poultry	0	0	0	0	1	0	0	0	0	1	0	0	0	0	0	0	0
Dinner	Chicken	Poultry	1	0	0	1	0	0	0	0	0	0	0	0	0	0	0	0	1
Dinner	Chicken	Poultry	1	0	1	0	0	0	0	0	0	0	0	0	0	0	0	0	1
Dinner	Chicken	Poultry	1	0	0	1	0	0	0	0	0	0	0	0	0	0	0	0	1
Dinner	chicken	Poultry	1	1	1	1	0	0	0	0	0	0	0	0	0	0	0	0	1
Dinner	Chicken	Poultry	0	0	0	0	0	0	0	0	0	0	0	0	0	0	0	0	1
Dinner	Chicken	Poultry	0	0	0	0	0	0	0	0	0	0	0	0	0	0	0	0	1
Dinner	Chicken	Poultry	0	0	0	0	0	0	0	0	0	1	0	0	0	0	0	0	1
Dinner	Chicken	Poultry	1	0	1	0	0	0	0	0	0	0	0	0	0	0	0	0	1
Dinner	Chicken	Poultry	0	0	0	1	0	0	0	0	1	1	0	0	0	0	0	0	1
Dinner	Chicken	Poultry	1	0	0	0	0	0	0	0	0	0	0	0	0	0	0	0	1
Dinner	Chicken	Poultry	0	0	0	1	0	0	0	0	0	0	0	0	0	0	0	0	1
Dinner	Chicken	Poultry	1	0	0	0	0	0	0	0	0	1	0	0	0	0	0	0	1
Dinner	Chicken	Poultry	1	0	0	0	0	0	0	0	0	0	0	0	0	0	0	0	1
Dinner	Chicken & Dumplings	Poultry	0	0	0	0	0	0	1	0	1	0	0	0	0	0	0	0	0
Dinner	Chicken Breast	Poultry	0	1	0	0	0	0	0	0	0	0	0	0	0	0	0	0	0
Dinner	Chicken Salad	Poultry	1	0	0	0	0	0	0	0	0	0	0	0	0	0	0	0	0
Dinner	Chicken Salad	Poultry	0	1	0	0	0	0	0	0	0	0	0	0	0	0	0	0	0
Dinner	Chicken Salad	Poultry	1	0	0	1	0	0	0	0	0	0	0	0	0	0	0	0	0
Dinner	Chicken Salad	Poultry	0	0	1	0	0	0	0	0	0	0	0	0	0	0	0	0	0
Dinner	Chicken/Turkey	Poultry	0	1	0	0	0	0	0	0	0	0	0	1	0	0	0	0	0
Dinner	Curry Chicken	Poultry	1	0	0	0	0	0	0	0	0	0	0	0	0	1	0	0	0
Dinner	Roast Chicken	Poultry	1	0	1	0	0	0	0	0	0	0	0	0	0	0	0	0	0
Dinner	Stir Fry Chicken w/ Vegetables	Poultry	0	0	0	1	0	0	0	0	0	0	0	0	0	0	0	0	0
Dinner	Turkey	Poultry	0	0	0	0	1	0	0	0	0	0	0	0	0	0	0	0	0
Dinner	Turkey	Poultry	0	0	1	0	0	0	0	0	0	1	0	0	0	0	0	0	0
Dinner	Turkey	Poultry	0	0	0	0	0	0	1	0	0	0	0	0	0	0	0	0	0
Dinner	Turkey	Poultry	0	0	1	0	0	0	0	0	0	0	0	0	0	0	0	0	0
Dinner	Turkey	Poultry	0	0	1	0	0	0	0	0	0	0	0	0	0	0	0	0	1
Dinner	Turkey	Poultry	0	0	0	0	0	1	0	0	0	0	0	0	0	0	0	0	0
Dinner	Asian Dishes	Restaurant	1	0	1	1	0	0	0	0	0	0	0	0	0	0	0	0	1
Dinner	Asian Food	Restaurant	1	0	0	0	0	0	0	0	0	0	0	0	0	0	0	0	1
Dinner	Asian Food	Restaurant	0	0	0	0	0	0	0	0	0	0	0	0	0	0	0	0	1
Dinner	Asian Noodles	Restaurant	1	0	0	0	0	0	0	0	0	0	0	0	0	0	0	0	0
Dinner	Carryout Chinese	Restaurant	0	0	0	1	0	0	0	0	0	0	0	0	0	0	0	0	0
Dinner	chinese food	Restaurant	1	0	0	0	0	0	0	0	0	1	0	0	0	0	0	0	0
Dinner	Chinese Food	Restaurant	1	0	0	0	0	0	0	0	0	0	0	0	0	0	0	0	0
Dinner	Chinese food	Restaurant	0	0	0	0	0	0	0	0	0	0	0	0	0	1	0	0	0
Dinner	Chinese Food	Restaurant	0	0	0	1	0	0	0	0	0	0	0	0	0	0	0	0	0
Dinner	Chinese food	Restaurant	1	0	0	0	0	0	0	0	1	0	0	0	0	0	0	0	0
Dinner	Chinese Food	Restaurant	1	0	0	0	0	0	0	0	0	0	0	0	0	0	0	0	0
Dinner	Chinese food	Restaurant	1	0	0	0	0	0	0	0	0	0	0	0	0	0	0	0	1
Dinner	Chinese Food	Restaurant	1	0	0	0	0	0	0	0	0	0	0	0	0	0	0	0	1
Dinner	Chinese Food	Restaurant	1	0	0	0	0	0	0	0	0	0	0	0	0	0	0	0	0
Dinner	Chinese Food (take-out)	Restaurant	0	0	0	1	0	0	0	0	0	0	0	0	0	0	0	0	0
Dinner	Dumplings	Restaurant	0	0	0	1	0	0	0	0	0	0	0	0	0	0	0	0	0
Dinner	Dumplings	Restaurant	0	0	0	0	0	0	0	0	0	0	0	0	0	1	1	0	0
Dinner	Dumplings	Restaurant	1	0	0	0	0	0	0	0	0	0	0	0	0	0	0	0	1
Dinner	Eggroll/Chinese	Restaurant	1	0	0	0	0	0	0	0	0	0	0	0	0	0	0	0	1
Dinner	Ethnic Foods	Restaurant	1	0	0	0	0	0	0	0	0	0	0	0	0	0	0	0	1
Dinner	Fried Rice	Restaurant	0	0	0	1	0	0	0	0	0	0	0	0	0	0	0	0	0
Dinner	Fried Rice	Restaurant	1	0	0	1	0	0	0	0	0	0	0	0	0	0	0	0	0
Dinner	Mexican Food	Restaurant	1	0	0	0	0	0	0	0	0	0	0	0	0	0	0	0	0
Dinner	Mexican Food	Restaurant	0	0	0	0	0	0	1	0	1	0	0	0	0	0	0	0	0
Dinner	Mexican Food	Restaurant	0	0	0	1	0	0	0	0	0	0	0	0	0	0	0	0	0
Dinner	Mexican Food	Restaurant	0	0	0	1	0	0	0	0	0	0	0	0	0	0	0	0	0
Dinner	Mexican food	Restaurant	0	0	0	0	0	0	0	0	0	0	0	0	0	1	0	0	0
Dinner	Mexican Food	Restaurant	1	0	0	0	0	0	0	0	0	0	0	0	0	0	0	0	1
Dinner	Mexican Food	Restaurant	1	0	0	0	0	0	0	0	0	0	0	0	0	1	0	1	1
Dinner	Pad Thai	Restaurant	1	0	0	0	0	0	0	0	0	0	0	0	0	0	0	0	0
Dinner	sushi	Restaurant	1	0	0	0	0	0	0	0	0	0	0	0	0	0	0	0	0
Dinner	Sushi	Restaurant	1	0	0	0	0	0	0	0	0	0	0	0	0	0	0	0	0
Dinner	Sushi	Restaurant	1	0	1	0	0	0	0	0	0	1	0	0	0	0	0	0	0
Dinner	Sushi	Restaurant	1	0	0	0	0	0	0	0	1	0	0	0	0	0	0	0	0
Dinner	Sushi	Restaurant	0	0	0	0	0	0	0	0	1	0	0	0	0	0	0	0	0
Dinner	Sushi	Restaurant	0	0	0	0	0	1	0	0	0	0	0	0	0	0	0	0	0
Dinner	Sushi	Restaurant	1	0	0	0	0	0	0	0	1	0	0	0	0	0	0	0	0
Dinner	Sushi	Restaurant	0	0	0	0	0	0	0	0	1	0	0	0	0	0	0	0	0
Dinner	Sushi	Restaurant	0	0	0	0	0	0	0	0	0	0	0	0	0	0	0	0	1
Dinner	tacos (Mexican)	Restaurant	0	0	0	1	0	1	0	0	0	0	0	0	0	0	0	0	0
Dinner	tacos (Mexican)	Restaurant	0	0	0	0	0	0	0	0	0	0	0	0	0	0	0	0	1
Dinner	Take-out Chinese	Restaurant	0	0	0	1	0	0	0	0	0	0	0	0	0	0	0	0	0
Dinner	Bacon	Sausages	1	0	0	0	0	0	0	0	0	0	0	0	0	0	0	0	0
Dinner	Bacon	Sausages	0	0	0	1	0	0	0	0	0	0	0	0	0	0	0	0	0
Dinner	Brats	Sausages	1	0	0	0	0	0	0	0	0	0	0	0	0	0	0	0	0
Dinner	Grilled Sausage	Sausages	1	0	0	0	0	0	0	0	0	0	0	0	0	0	0	0	0
Dinner	Ham	Sausages	1	0	0	0	0	0	0	0	0	0	0	0	0	0	0	0	0
Dinner	Ham	Sausages	1	0	1	0	0	0	0	0	0	0	0	0	0	0	0	0	0
Dinner	Ham (Pork)	Sausages	1	0	0	1	0	0	0	0	0	0	0	0	0	0	0	0	0
Dinner	Ham Slices	Sausages	0	0	0	0	0	0	0	0	0	0	0	0	0	0	0	0	1
Dinner	Ham/Turkey	Sausages	0	0	0	0	0	0	0	0	0	0	0	0	1	0	0	0	0
Dinner	Sausage	Sausages	1	0	0	0	0	0	0	0	0	0	0	0	0	0	0	0	0
Dinner	Sausage	Sausages	0	0	0	0	0	1	0	0	0	0	0	0	0	0	0	0	0
Dinner	Sausage	Sausages	0	0	0	0	0	0	0	0	0	1	0	0	0	0	0	0	1
Dinner	Sausage	Sausages	1	0	0	0	0	0	0	0	0	0	0	0	0	0	0	0	0
Dinner	Sausage	Sausages	1	0	0	0	0	0	1	0	0	0	0	0	0	0	0	0	0
Dinner	Caramel & Popcorn	Snacks	1	0	0	0	0	1	0	0	0	0	0	0	0	0	0	0	0
Dinner	Chip and queso	Snacks	1	1	0	0	0	0	0	0	0	0	0	0	0	0	0	0	0
Dinner	Chips	Snacks	0	0	0	0	0	1	0	0	0	0	0	0	0	0	0	0	0
Dinner	Chips	Snacks	1	0	0	0	0	1	0	0	0	0	0	0	0	0	0	0	0
Dinner	Chips & Dip	Snacks	1	1	0	0	1	0	0	0	0	0	0	0	0	0	0	0	0
Dinner	Chips & Queso	Snacks	0	0	0	1	0	0	0	0	0	0	0	0	0	0	0	0	1
Dinner	Chips & Salsa	Snacks	1	0	0	0	0	0	0	0	0	0	0	0	0	0	0	0	0
Dinner	Chips & Salsa	Snacks	0	1	0	0	0	0	0	0	0	0	0	0	0	0	0	0	0
Dinner	Chips & Salsa	Snacks	1	0	0	0	0	0	0	0	0	0	0	0	0	0	0	0	0
Dinner	chips &salsa	Snacks	0	0	0	0	0	0	0	0	1	0	0	0	0	0	0	0	0
Dinner	Chips and salsa	Snacks	1	0	0	0	0	0	0	0	0	0	0	0	0	0	0	0	0
Dinner	Gummy Snack	Snacks	0	1	0	1	0	0	0	0	0	1	0	0	0	0	0	0	0
Dinner	Gummy Snack	Snacks	0	0	0	1	0	0	0	0	0	0	0	0	0	0	0	0	0
Dinner	Jelly beans	Snacks	0	0	0	1	0	0	0	0	0	0	1	0	0	0	0	0	0
Dinner	Nuts (Trail Mix)	Snacks	0	0	0	1	0	0	0	0	0	0	0	0	0	0	0	0	0
Dinner	Popcorn	Snacks	0	0	0	0	0	1	0	0	0	0	0	0	0	0	0	0	0
Dinner	Popcorn	Snacks	0	1	0	0	0	0	0	0	0	0	0	0	0	0	0	0	0
Dinner	popcorn	Snacks	1	0	0	0	0	0	0	0	0	0	0	0	0	0	0	0	0
Dinner	Popcorn	Snacks	0	0	0	0	0	0	0	0	0	0	0	0	0	1	0	0	0
Dinner	Popcorn	Snacks	1	0	0	1	0	0	0	0	0	0	0	0	0	0	0	0	0
Dinner	Pretzels	Snacks	1	0	1	0	1	0	0	0	0	0	0	0	0	0	0	0	0
Dinner	Trail Mix	Snacks	0	1	0	0	0	0	0	0	0	0	0	0	0	0	0	0	0
Dinner	Coke	Soda	0	1	0	0	0	0	0	0	0	0	0	0	0	0	0	0	0
Dinner	Coke	Soda	0	1	0	0	0	0	0	0	0	0	0	0	0	0	0	0	1
Dinner	Pop	Soda	1	0	0	0	0	0	0	0	0	0	0	0	0	0	0	0	0
Dinner	Pop	Soda	0	1	0	0	0	0	1	0	0	0	0	0	0	0	0	0	0
Dinner	Regular Coke	Soda	1	0	0	0	0	0	0	0	0	0	0	0	0	0	0	0	0
Dinner	Soda	Soda	1	0	0	0	0	0	0	0	0	0	0	0	0	0	0	0	0
Dinner	Soda	Soda	1	0	0	0	0	1	0	0	0	0	0	0	0	0	0	0	0
Dinner	Soda	Soda	0	0	0	0	0	0	0	0	1	0	0	0	0	0	0	0	0
Dinner	Beef Noodles	Soups	0	0	0	0	0	0	0	0	0	0	0	0	0	0	0	0	1
Dinner	Chicken Noodle Soup	Soups	0	0	1	0	0	0	0	0	0	0	0	0	0	0	0	0	1
Dinner	Gravy	Soups	0	0	0	0	0	0	1	0	0	0	0	0	0	0	0	0	0
Dinner	Gravy	Soups	1	0	0	0	0	0	0	0	0	0	0	0	0	0	0	0	0
Dinner	Gravy	Soups	1	0	0	0	0	0	0	0	0	0	0	0	0	0	0	0	0
Dinner	Gravy	Soups	1	0	0	0	0	0	0	0	0	0	0	0	0	0	0	0	0
Dinner	Gravy	Soups	0	0	0	0	0	0	0	0	0	0	0	0	0	0	0	0	1
Dinner	Pasta/Tomato Sauce	Soups	0	0	0	1	0	0	0	0	1	0	0	0	0	0	0	0	0
Dinner	ramen	Soups	0	1	0	1	0	0	0	0	0	1	0	0	0	0	0	0	1
Dinner	Ramen Noodles	Soups	0	0	1	0	0	0	0	0	0	0	0	0	0	0	0	0	0
Dinner	Ramen Noodles	Soups	0	1	0	1	0	0	0	0	0	0	0	0	0	0	0	0	0
Dinner	Sauces	Soups	0	0	0	1	0	0	0	0	0	0	0	0	0	0	0	0	0
Dinner	Siracha Sauce	Soups	1	0	0	0	0	0	0	0	0	0	0	0	0	0	0	0	0
Dinner	soup	Soups	0	0	1	0	0	0	0	0	0	0	0	0	0	0	0	0	0
Dinner	Soup	Soups	1	0	0	0	0	0	0	0	0	0	0	0	0	0	0	0	0
Dinner	Soup	Soups	1	0	0	1	0	0	0	0	0	0	0	0	0	0	0	0	0
Dinner	Soup	Soups	0	1	0	0	0	0	0	0	0	0	0	0	0	0	0	0	0
Dinner	Soup	Soups	0	1	0	1	0	0	0	0	0	0	0	0	0	0	0	0	0
Dinner	Soup	Soups	1	0	0	0	0	0	0	0	0	0	0	0	0	0	0	0	0
Dinner	Soup	Soups	0	0	0	0	0	0	0	0	0	0	0	0	0	0	0	1	0
Dinner	Soup	Soups	0	0	0	1	0	0	0	0	0	0	0	0	0	0	0	0	0
Dinner	Soup	Soups	0	0	1	0	0	0	0	0	0	0	0	0	0	0	0	0	0
Dinner	Soup	Soups	1	1	1	1	0	0	0	0	0	0	0	0	0	0	0	0	1
Dinner	Soup	Soups	0	0	0	0	0	0	0	0	0	0	0	0	0	0	0	0	1
Dinner	Soups	Soups	1	0	0	0	0	0	0	0	0	0	0	0	0	0	0	0	0
Dinner	Soups	Soups	1	0	0	1	0	0	0	0	0	0	0	0	0	0	0	0	0
Dinner	Soups	Soups	0	0	1	1	0	0	0	0	0	0	0	0	0	0	0	0	0
Dinner	Soups	Soups	0	0	0	1	0	0	0	0	0	0	0	0	0	0	0	0	0
Dinner	Soups	Soups	0	0	0	1	0	0	0	0	0	0	0	0	0	0	0	0	1
Dinner	Vegetable Soup	Soups	0	1	1	1	0	0	0	0	0	0	0	0	0	0	0	0	0
Dinner	Brownies/chocolate	Sweets	1	0	0	0	0	0	0	0	0	0	0	0	0	0	0	0	1
Dinner	Cake	Sweets	0	0	0	0	0	1	0	0	0	0	0	0	0	0	0	0	0
Dinner	Cake	Sweets	1	0	0	0	0	0	0	0	0	0	0	0	0	0	0	0	0
Dinner	Candy	Sweets	0	0	0	0	0	1	0	0	0	0	0	0	0	0	0	0	0
Dinner	Candy	Sweets	0	0	0	1	0	0	0	0	0	0	0	0	0	0	0	0	0
Dinner	Candy	Sweets	0	0	0	1	0	0	0	0	0	0	0	0	0	0	0	0	0
Dinner	Cheese Cake	Sweets	0	0	0	0	0	0	0	0	1	0	0	0	0	1	0	0	0
Dinner	Cheesecake	Sweets	1	0	0	0	0	1	0	0	0	0	0	0	0	0	0	0	0
Dinner	Cheesecake	Sweets	1	0	0	0	0	0	0	0	0	0	0	0	0	0	0	0	1
Dinner	Chocolate	Sweets	1	0	0	0	0	1	0	0	0	0	0	0	0	0	0	0	0
Dinner	Chocolate	Sweets	1	0	0	0	0	1	0	0	0	0	0	0	0	0	0	0	0
Dinner	Chocolate	Sweets	0	1	0	0	0	0	0	0	0	0	0	0	0	0	0	0	0
Dinner	Chocolate	Sweets	1	0	0	0	0	0	0	0	0	0	0	0	0	0	0	0	0
Dinner	Chocolate	Sweets	1	0	0	0	0	0	0	0	0	0	0	0	0	0	0	0	0
Dinner	Chocolate	Sweets	0	0	0	0	1	0	0	0	0	0	0	0	0	0	0	0	0
Dinner	Chocolate	Sweets	0	0	0	0	0	1	0	0	0	0	0	0	0	0	0	0	1
Dinner	Honey	Sweets	1	0	0	0	0	0	0	0	0	0	0	0	0	0	0	0	0
Dinner	Honey	Sweets	1	1	1	0	0	0	0	0	0	0	0	0	0	0	0	0	0
Dinner	Ice Cream	Sweets	1	0	0	0	0	1	0	0	0	0	0	0	0	0	0	0	0
Dinner	Ice Cream	Sweets	0	0	0	0	0	1	0	0	0	0	0	0	0	0	0	0	0
Dinner	Ice Cream	Sweets	0	0	0	0	0	1	0	0	0	0	0	0	0	0	0	0	0
Dinner	Ice cream	Sweets	1	0	1	0	1	0	0	0	0	0	0	0	0	0	0	0	0
Dinner	Ice Cream	Sweets	1	1	0	0	0	0	0	0	0	0	0	0	0	0	0	0	0
Dinner	ice cream	Sweets	0	0	0	0	0	1	0	0	0	0	0	0	0	0	0	0	0
Dinner	Ice Cream	Sweets	1	0	0	0	0	1	0	0	0	0	0	0	0	0	0	0	0
Dinner	Ice Cream	Sweets	1	0	0	0	0	1	0	0	0	0	0	0	0	0	0	0	0
Dinner	Ice Cream	Sweets	0	0	0	0	0	1	0	0	0	0	0	0	0	0	0	0	0
Dinner	Ice Cream	Sweets	0	0	0	0	0	1	0	0	0	0	0	0	0	0	0	0	0
Dinner	Ice Cream	Sweets	0	1	0	0	0	0	0	0	0	0	0	0	0	0	0	0	0
Dinner	Ice Cream	Sweets	1	0	0	0	0	0	0	0	1	0	0	0	0	0	0	0	0
Dinner	Ice Cream	Sweets	1	0	0	0	0	0	0	0	0	0	0	0	0	0	0	0	0
Dinner	Ice Cream	Sweets	0	1	0	0	0	0	0	0	0	0	0	0	0	0	0	0	0
Dinner	Ice Cream	Sweets	0	0	0	0	0	1	0	0	0	0	0	0	0	0	0	0	0
Dinner	Ice cream	Sweets	1	0	0	0	1	0	1	0	0	0	0	0	0	0	0	0	0
Dinner	Ice Cream	Sweets	1	0	0	0	0	0	0	0	0	0	0	0	0	0	0	0	1
Dinner	Icecream	Sweets	0	0	0	0	1	0	0	0	0	0	0	0	0	0	0	0	0
Dinner	Jelly beans	Sweets	1	0	0	0	0	1	0	0	0	0	0	0	0	0	0	0	0
Dinner	Peanut M&M	Sweets	0	0	0	0	0	1	0	0	0	0	0	0	0	0	0	0	0
Dinner	sweet	Sweets	1	0	0	1	0	0	0	0	0	0	0	0	0	0	0	0	0
Dinner	Tiramisu	Sweets	1	0	0	0	1	0	1	0	0	0	0	0	0	0	0	0	0
Dinner	Green Tea	Tea	1	0	0	0	0	1	0	0	0	0	0	0	0	0	0	0	0
Dinner	Herbal Tea	Tea	1	1	0	0	0	1	0	0	0	0	0	0	0	0	0	0	0
Dinner	hot tea	Tea	1	0	1	0	0	1	0	0	0	0	0	0	0	0	0	0	0
Dinner	ice tea	Tea	1	0	0	0	1	0	0	0	0	0	0	0	0	0	0	0	0
Dinner	Iced Tea	Tea	1	0	0	0	0	0	0	0	0	0	0	0	0	0	0	0	0
Dinner	Iced tea	Tea	0	0	0	0	1	0	0	0	0	0	0	0	0	0	0	0	0
Dinner	Iced Tea	Tea	1	0	0	0	0	0	0	0	0	0	0	0	0	0	0	0	0
Dinner	Iced Tea	Tea	1	0	1	0	0	0	0	0	0	0	0	0	0	0	0	0	0
Dinner	Iced Tea	Tea	0	1	0	1	0	0	0	0	0	0	0	0	0	0	0	0	0
Dinner	Iced Tea	Tea	1	0	0	0	0	0	0	0	0	0	0	0	0	0	0	0	0
Dinner	Iced Tea	Tea	0	0	1	1	0	0	0	0	0	0	0	0	0	0	0	0	0
Dinner	Lemon tea	Tea	0	0	0	1	0	0	0	0	0	0	0	0	0	0	0	0	0
Dinner	Tea	Tea	0	0	0	0	0	0	0	0	0	0	0	0	0	0	0	0	1
Dinner	Teas	Tea	1	0	0	0	0	1	0	0	0	0	0	0	0	0	0	0	0
Dinner	Asparagus	Veggie	0	0	0	0	0	0	0	0	1	0	0	0	0	1	0	0	0
Dinner	Asparagus	Veggie	1	0	0	0	0	0	0	0	0	1	0	0	0	0	0	0	0
Dinner	Asparagus	Veggie	1	0	0	0	0	0	0	0	0	0	0	0	0	0	0	0	0
Dinner	Asparagus	Veggie	0	0	0	0	0	0	1	0	0	0	0	0	0	0	0	0	0
Dinner	Asparagus	Veggie	0	0	0	1	0	0	0	0	0	0	0	0	0	0	0	0	1
Dinner	Asparagus/Broccoli	Veggie	0	0	1	0	0	0	0	0	0	0	0	0	0	0	0	0	0
Dinner	Asperigus	Veggie	0	0	0	1	0	0	0	0	0	0	0	0	0	0	0	0	0
Dinner	Avocado	Veggie	0	0	0	0	0	0	0	0	0	0	0	0	0	1	0	0	0
Dinner	Baby Cabbage	Veggie	1	0	1	0	0	0	0	0	0	0	0	0	0	0	0	0	1
Dinner	Baked potato	Veggie	0	0	0	0	1	0	0	0	0	0	0	0	0	0	0	0	0
Dinner	Baked potato	Veggie	1	0	0	0	0	0	0	0	0	0	0	0	0	0	0	0	0
Dinner	Baked potato	Veggie	0	0	0	1	0	0	0	0	0	0	0	0	0	0	0	0	0
Dinner	Baked Potato	Veggie	1	0	0	1	0	0	0	0	0	0	0	0	0	0	0	0	0
Dinner	Baked potato	Veggie	0	0	0	0	0	0	0	0	0	0	0	0	0	0	0	0	1
Dinner	Baked Potatoes	Veggie	1	0	1	1	0	0	0	0	0	0	0	0	0	0	0	0	0
Dinner	Baked Potatoes	Veggie	1	1	0	0	0	0	0	0	0	0	0	0	0	0	0	0	0
Dinner	Baked Potatoes	Veggie	0	0	0	1	0	0	0	0	0	0	0	0	0	0	0	0	0
Dinner	Baked Potatoes	Veggie	0	0	0	0	0	0	0	0	1	0	0	0	0	1	0	0	0
Dinner	Baked Potatoes	Veggie	1	0	0	1	0	0	0	0	0	0	0	0	0	0	0	0	0
Dinner	Baked Potatoes	Veggie	1	0	0	0	0	0	0	0	0	0	0	0	0	0	0	0	0
Dinner	Baked Potatoes	Veggie	0	0	0	1	0	0	0	0	0	0	0	0	0	0	0	0	0
Dinner	Baked Potatoes	Veggie	0	1	0	0	0	0	0	0	0	0	0	0	0	0	0	0	0
Dinner	Baked Potatoes	Veggie	0	0	0	1	0	0	0	0	0	0	0	0	0	0	0	0	0
Dinner	Baked Potatoes	Veggie	0	0	0	0	1	0	0	0	0	0	0	0	0	0	1	1	0
Dinner	Baked Potatoes	Veggie	1	0	0	0	0	0	0	0	0	0	0	0	0	0	0	0	0
Dinner	Baked Potatoes	Veggie	0	0	0	0	0	0	0	0	0	0	0	0	0	0	0	0	1
Dinner	Baked Potatoes	Veggie	0	1	0	0	0	0	0	0	0	0	0	0	0	0	0	0	1
Dinner	Basil	Veggie	1	0	0	1	0	0	0	0	0	0	0	0	0	0	0	0	0
Dinner	Basil & Chives	Veggie	1	0	0	0	0	0	0	0	0	0	0	0	0	0	0	0	0
Dinner	Beets	Veggie	0	0	0	1	0	0	0	0	0	0	0	0	0	0	0	0	0
Dinner	Bell Peppers	Veggie	1	0	1	0	0	0	0	0	0	0	0	0	0	0	0	0	0
Dinner	Bell Peppers	Veggie	0	0	0	1	0	0	0	0	0	0	0	0	0	0	0	0	0
Dinner	Bell Peppers	Veggie	1	0	0	0	0	0	0	0	0	1	0	0	0	0	0	0	1
Dinner	Bell Peppers	Veggie	0	0	0	1	0	0	0	0	0	0	0	0	0	0	0	0	1
Dinner	Bell Peppers	Veggie	0	0	0	0	0	0	0	0	0	0	0	0	0	0	0	0	1
Dinner	Bok Choi	Veggie	0	0	0	0	0	0	0	0	0	1	0	0	0	0	0	0	0
Dinner	broccoli	Veggie	0	0	1	0	0	0	0	0	0	0	0	0	0	0	0	0	0
Dinner	Broccoli	Veggie	1	0	0	1	0	0	0	0	0	1	0	0	0	0	0	0	0
Dinner	Broccoli	Veggie	1	0	1	0	0	0	0	0	0	0	0	0	0	0	0	0	0
Dinner	Broccoli	Veggie	1	0	0	0	0	0	0	0	0	0	0	0	0	0	0	0	0
Dinner	Broccoli	Veggie	0	0	0	0	0	0	0	0	0	0	0	0	0	1	0	0	0
Dinner	Broccoli	Veggie	0	0	0	1	0	0	0	0	0	0	0	0	0	0	0	0	0
Dinner	broccoli	Veggie	0	0	1	1	0	0	0	0	0	0	0	0	0	0	0	0	0
Dinner	Broccoli	Veggie	1	0	0	0	0	0	0	0	0	0	0	0	0	0	0	0	0
Dinner	Broccoli	Veggie	0	0	0	1	0	0	0	0	0	0	0	0	0	0	0	0	0
Dinner	Broccoli	Veggie	0	0	1	0	0	0	0	0	0	0	0	0	0	0	0	0	1
Dinner	Broccoli	Veggie	1	1	0	1	0	0	0	0	0	1	0	0	0	0	0	0	1
Dinner	Broccoli	Veggie	0	0	0	0	0	0	0	0	0	0	0	0	0	0	0	0	1
Dinner	Broccoli	Veggie	1	0	0	0	0	0	0	0	0	0	0	0	0	0	0	0	0
Dinner	Broccoli	Veggie	0	0	0	1	0	0	0	0	0	0	0	0	0	0	0	0	0
Dinner	Broccoli/Califlower	Veggie	1	0	0	0	0	0	0	0	0	0	0	0	0	0	0	0	0
Dinner	Broccoli/Califlower	Veggie	0	0	0	1	0	0	0	0	0	0	0	0	0	0	1	0	0
Dinner	Broccoli/Cauliflower	Veggie	0	1	0	0	0	0	0	0	1	0	0	0	0	0	0	0	0
Dinner	brocolli	Veggie	1	0	0	0	0	0	0	0	0	0	0	0	0	0	0	0	0
Dinner	Brussel Sprouts	Veggie	1	0	0	0	0	0	0	0	0	0	0	0	0	0	0	0	1
Dinner	Butter nuts	Veggie	0	0	0	1	0	0	0	0	0	0	0	0	0	0	0	0	0
Dinner	Butter w/ Vegetables	Veggie	1	0	0	0	0	0	0	0	0	0	0	0	0	0	0	0	0
Dinner	Cabbage	Veggie	1	0	1	0	0	0	0	0	0	0	0	0	0	0	0	0	0
Dinner	Califlower	Veggie	1	0	0	0	0	0	0	0	0	0	0	0	0	0	0	0	0
Dinner	Califlower	Veggie	1	0	0	0	0	0	0	0	0	0	0	0	0	0	0	0	0
Dinner	Canned Corn	Veggie	0	0	0	1	0	0	0	0	0	0	0	0	0	0	0	0	0
[truncated: 1,428 more rows]
